# Supplementary material for: The landscape of the A-to-I RNA editome from 462 human genomes
Source: Sci Rep. 2018 Aug 13;8:12069. doi: 10.1038/s41598-018-30583-7 (PMC6089959; doi:10.1038/s41598-018-30583-7)
Supplement: Supplementary file 2 — Supplementary tables [file 41598_2018_30583_MOESM2_ESM.zip]

Archive with 11 entries (11 files):
- S7_Table.xlsx
- S8_Table.xlsx
- S9_Table.xlsx
- S10_Table.xlsx
- S11_Table.xlsx
- S1_Table.xlsx
- S2_Table.xlsx
- S3_Table.xlsx
- S4_Table.xlsx
- S5_Table.xlsx
- S6_Table.xlsx
