# Supplementary material for: The landscape of the A-to-I RNA editome from 462 human genomes
Source: Sci Rep. 2018 Aug 13;8:12069. doi: 10.1038/s41598-018-30583-7 (PMC6089959; doi:10.1038/s41598-018-30583-7)
Supplement: Supplementary file 2 — Supplementary tables [file 41598_2018_30583_MOESM2_ESM.zip › S7_Table.xlsx]

## Sheet: Sheet1
Table S7. The trans-edQTL editing sites and their associated SNPs in five populations.
Chr	Position	Location of A-to-I editing sites	CEU	FIN	GBR	TSI	YRI
chr1	201486988	ncRNA_intronic	0	chr2:173754162	0	0	0
chr1	28836973	intronic	chr2:224188741	0	0	0	0
chr1	234824759	ncRNA_intronic	chr7:78266891	0	0	0	0
chr1	9161231	UTR3	0	chr5:77941368	0	0	0
chr1	28825830	UTR3	0	0	0	chr19:403760	0
chr1	109606192	downstream	0	0	chr20:54600763	0	0
chr1	38326594	ncRNA_exonic	0	0	0	0	chr13:31245956
chr1	225976243	intronic	chr3:10417704	0	chr11:40709394	chr6:151247867	0
chr1	155285053	intronic	0	0	0	chr1:207915889	0
chr1	9988692	downstream	chr13:43701259	0	0	0	0
chr1	28825787	UTR3	chr18:19928399	0	0	chr1:179850243	0
chr1	204526713	UTR3	0	0	0	chr7:4802029	0
chr1	10517306	UTR3	chr9:91133765	0	0	0	0
chr1	9988107	downstream	chr6:97537839	0	0	0	0
chr1	36067022	UTR3	0	chr16:70785355	0	0	0
chr1	46162369	ncRNA_intronic	0	0	0	0	chr4:115684709
chr1	9161196	UTR3	chr14:50899295	0	0	0	0
chr1	40213628	intronic	0	0	chr15:28924153	0	0
chr1	21081959	intronic	chr11:84750752	0	0	0	0
chr1	1660916	ncRNA_intronic	0	0	chr1:208031360	0	0
chr1	85397565	intronic	0	0	chr13:40068444	0	chr14:99088350
chr1	19543879	ncRNA_intronic	chr10:121958625	chr4:169749149	0	0	0
chr1	10044367	ncRNA_exonic	0	0	chr3:112398278	chr11:8040434	chr20:19621050
chr1	89648303	UTR3	0	0	chr8:40155909	0	0
chr1	226895157	UTR3	0	0	chr4:84105296	0	0
chr1	85398062	intronic	chr8:142710772	0	0	0	0
chr1	3730327	UTR3	0	0	chr6:5379782	0	0
chr1	33149256	UTR3	chr4:79384634	0	0	0	chr14:59158469
chr1	93803622	ncRNA_exonic	0	chr12:63301119	0	0	0
chr1	204524835	UTR3	0	chr9:132586149	0	0	0
chr1	6582353	UTR3	0	0	0	chr11:94620426	0
chr1	225976033	intronic	chr4:105221615	0	0	chr11:123219545	0
chr1	33149496	UTR3	0	chr7:19941126	0	0	0
chr1	150593887	UTR3	0	chr4:21869551	0	0	chr2:141834861
chr1	45975498	UTR3	chr5:75680912	chr9:66799304	0	chr7:15619098	0
chr1	54387905	intronic	0	0	0	0	chr3:9730891
chr1	150704633	UTR3	0	0	0	chr5:24095760	0
chr1	70905515	UTR3	0	chr9:39769357	0	0	chr21:38098118
chr1	201485036	ncRNA_intronic	0	0	0	0	chr17:75885170
chr1	204521616	UTR3	0	chr20:7045928	0	0	0
chr1	155703683	intronic	0	0	chr20:60868073	0	chr6:166915660
chr1	204524806	UTR3	0	0	0	0	chr9:125745057
chr1	20976001	ncRNA_exonic	chr20:32655629	chr19:7773962	chr15:23877695	0	0
chr1	20976175	ncRNA_exonic	0	0	chr20:56718953	0	0
chr1	27206932	intronic	0	0	0	0	chr22:23641972
chr1	21081826	intronic	0	0	chr9:40104220	0	0
chr1	36065708	UTR3	0	0	0	0	chr3:149312248
chr1	151096767	UTR3	0	0	0	chr15:63436961	0
chr1	201484799	ncRNA_intronic	0	chr5:10309647	chr20:6413462	0	0
chr1	109945492	intronic	0	0	chr2:19926460	0	0
chr1	45975269	UTR3	chr1:50760748	0	0	0	chr5:171715285
chr1	207943275	intronic	0	0	chr3:191063534	0	0
chr1	100490274	UTR3	chr4:1777691	0	0	0	chr1:82979116
chr1	10521237	UTR3	chr4:153799111	0	0	chr16:69002561	0
chr1	9161192	UTR3	0	0	0	0	chr13:76174435
chr1	33148621	UTR3	0	0	chr16:12962007	0	0
chr1	150593890	UTR3	0	0	0	0	chr7:8157937
chr1	45975266	UTR3	0	0	0	chr8:84011468	0
chr1	179326882	UTR3	0	0	0	chr8:63012817	0
chr1	6582149	UTR3	0	0	chr12:38217889	0	0
chr1	6282383	UTR3	0	0	0	chr4:56926050	chr7:10947596
chr1	70905509	UTR3	0	0	0	0	chr14:41214070
chr1	6283264	UTR3	chr16:1982414	0	0	0	0
chr1	33149443	UTR3	0	chr4:52830124	0	0	0
chr1	114397960	intronic	0	0	0	chr8:97252644	0
chr1	145511988	UTR3	0	0	0	0	chr19:3167886
chr1	145512073	UTR3	0	chr7:139231508	0	0	0
chr1	51823854	intronic	0	0	chr18:6894315	0	0
chr1	36067886	UTR3	chr9:957747	chr12:66698075	chr21:37806478	chr9:108747182	chr7:149879136
chr1	201487087	ncRNA_intronic	0	0	0	0	chr12:98935669
chr1	53291408	UTR3	0	0	0	0	chr5:49890606
chr1	19586458	UTR3	chr4:53656623	chr22:18738316	chr7:128516471	chr16:19562008	0
chr1	145513125	UTR3	0	0	chr6:167824507	0	0
chr1	225976193	intronic	0	0	0	0	chr16:79775314
chr1	204524866	UTR3	0	0	0	0	chr4:2475130
chr1	6283439	UTR3	0	0	chr16:17035614	chr17:77695590	0
chr1	10044366	ncRNA_exonic	0	chr1:58304326	0	0	0
chr1	9988249	downstream	0	0	0	0	chr12:107906922
chr1	179044216	UTR3	chr10:6976237	0	0	chr14:96235092	0
chr1	36065504	UTR3	0	chr7:80998210	0	0	0
chr1	203745241	UTR3	chr2:101049533	0	0	0	0
chr1	149913513	UTR3	0	0	0	0	chr9:121007926
chr1	204521391	UTR3	chr1:70803908	0	0	0	0
chr1	11089813	intronic	0	0	0	chr4:105038577	0
chr1	9163383	UTR3	0	chr11:620602	0	0	0
chr1	179042623	UTR3	0	chr7:4867059	0	0	0
chr1	93798770	ncRNA_intronic	0	0	0	0	chr6:139066424
chr1	1661410	ncRNA_intronic	0	0	0	0	chr22:34088577
chr1	33149266	UTR3	0	0	chr20:18462682	0	0
chr1	179044252	UTR3	0	0	chr8:100512542	0	chr3:74025121
chr1	6582558	UTR3	0	0	0	0	chr17:43200503
chr1	184761361	UTR3	0	0	chr10:81296488	0	0
chr1	225976174	intronic	chr16:6292600	0	0	0	0
chr1	201485111	ncRNA_intronic	0	0	chr16:21583017	0	0
chr1	155851794	UTR3	0	0	0	0	chr12:97860387
chr1	204524488	UTR3	chr1:247154826	0	0	0	0
chr1	10518756	ncRNA_exonic	0	chr2:213499552	0	chr21:41159823	0
chr1	155851645	UTR3	0	0	0	0	chr16:16308116
chr1	89648389	UTR3	0	0	0	0	chr1:204985315
chr1	155706347	intronic	0	chr5:85916413	0	0	0
chr1	225976198	intronic	chr14:87635079	0	0	0	0
chr1	53289892	UTR3	chr19:42579953	0	0	chr5:133094097	0
chr1	145689590	UTR3	0	chr10:50454649	0	0	0
chr1	220231330	UTR3	chr1:219962375	0	chr2:220230260	0	chr2:197689377
chr1	28661576	UTR3	chr5:20621282	chr12:45109604	0	chr13:28284094	chr18:31791849
chr1	46162209	ncRNA_intronic	0	0	chr10:51807462	0	chr1:231159877
chr1	21083337	intronic	0	0	0	0	chr5:125114443
chr1	109606231	downstream	chr4:72136274	0	chr15:30137553	0	chr15:102315929
chr1	10517485	UTR3	0	chr5:98434877	0	0	0
chr1	201484981	ncRNA_intronic	0	0	0	0	chr7:21788065
chr1	21101369	UTR5	chr10:77865724	0	0	chr8:106599070	0
chr1	150593888	UTR3	0	chr7:77167946	0	0	chr5:106240813
chr1	150703679	UTR3	0	0	0	0	chr1:34942193
chr1	10517672	UTR3	0	0	0	chr17:11290984	0
chr1	179042580	UTR3	0	chr10:81138228	chr2:232670496	chr3:80120903	0
chr1	159020877	intronic	0	0	0	0	chr14:97190717
chr1	204524533	UTR3	0	0	0	0	chr20:61487373
chr1	204525669	UTR3	0	0	0	chr17:16282629	0
chr1	204524357	UTR3	0	chr1:13219048	chr6:136538689	0	0
chr1	204521580	UTR3	0	0	0	0	chr14:24801956
chr1	145689701	UTR3	0	0	0	0	chr4:5359408
chr1	36067817	UTR3	chr2:139895373	0	chr3:182161527	0	0
chr1	6282371	UTR3	0	0	0	0	chr21:43527483
chr1	45975673	UTR3	0	0	chr4:8890256	0	0
chr1	150594025	UTR3	0	0	0	0	chr6:140001209
chr1	225975941	intronic	0	0	0	0	chr19:2209511
chr1	9160976	UTR3	0	chr1:147311386	0	0	0
chr1	207942456	intronic	0	0	0	chr14:25022391	0
chr1	109946170	intronic	0	0	chr7:107896434	0	0
chr1	20976013	ncRNA_exonic	0	0	0	chr12:80988262	0
chr1	10519190	ncRNA_exonic	0	0	chr3:44974433	0	0
chr1	204524840	UTR3	0	chr3:148756790	chr5:136715904	chr20:42655948	chr20:59687221
chr1	9162423	UTR3	0	0	0	0	chr2:57556643
chr1	157516004	intronic	0	0	0	0	chr8:13384630
chr1	36065725	UTR3	0	0	chr2:186989622	0	0
chr1	46162236	ncRNA_intronic	0	0	0	0	chr10:43796415
chr1	27202789	ncRNA_exonic	chr15:94624318	0	0	0	chr1:49118492
chr1	46163151	upstream	0	0	chr10:47006815	0	0
chr1	168218494	UTR3	chr4:125918532	0	0	0	0
chr1	85397491	intronic	0	0	chr6:105548348	0	chr4:76649717
chr1	19542239	ncRNA_intronic	0	0	0	0	chr8:32819080
chr1	184761348	UTR3	0	0	0	0	chr7:135256717
chr1	234824680	ncRNA_intronic	0	chr10:108426388	0	0	0
chr1	19586519	UTR3	0	0	0	chr20:7488482	0
chr1	155853070	UTR3	0	0	0	0	chr4:105442023
chr1	53288897	UTR3	0	0	0	0	chr2:76647939
chr1	179042590	UTR3	0	0	0	chr2:121755473	0
chr1	46160724	ncRNA_intronic	chr14:58380531	0	chr11:806708	0	0
chr1	70905519	UTR3	0	0	0	chr18:68399520	chr2:127500691
chr1	36065477	UTR3	0	0	0	chr6:154271941	0
chr1	19543921	ncRNA_intronic	0	chr5:24502140	0	0	0
chr1	33149414	UTR3	0	0	chr14:57487020	0	0
chr1	36065516	UTR3	chr13:94924947	0	0	0	chr5:67569020
chr1	220231487	UTR3	0	chr7:77385694	chr2:220230260	chr2:220238355	0
chr1	7978272	UTR3	0	0	0	0	chr19:22458298
chr1	6283440	UTR3	0	0	0	chr2:50771457	0
chr1	204524837	UTR3	0	0	chr8:143889288	0	0
chr1	28206752	intronic	0	0	chr15:25436741	0	chr1:240411291
chr1	10517300	UTR3	0	0	0	0	chr3:25036670
chr1	201486908	ncRNA_intronic	chr17:36527628	chr12:9555300	0	0	0
chr1	1661099	ncRNA_intronic	chr6:137606753	chr5:159630557	0	chr1:18767638	0
chr1	9163285	UTR3	0	0	chr5:141417832	0	0
chr1	119693495	ncRNA_exonic	chr13:91546179	0	0	chr2:121118112	0
chr1	10519973	UTR3	0	chr8:52710758	chr6:90656600	chr3:172106038	0
chr1	10520649	UTR3	0	chr3:25463379	0	0	0
chr1	155704057	intronic	0	0	0	0	chr13:57522230
chr1	114398070	intronic	0	chr20:44863608	0	0	0
chr1	46162983	upstream	0	chr3:159304008	chr3:36056702	0	0
chr1	21101368	UTR5	0	0	0	0	chr2:130370272
chr1	15899344	UTR3	0	0	0	0	chr1:207214895
chr1	150703715	UTR3	0	0	0	0	chr7:127985375
chr1	27202844	ncRNA_intronic	0	0	0	chr18:61105027	chr14:24609414
chr1	100611381	intronic	0	0	chr2:182322957	0	0
chr1	10043043	UTR3	0	0	chr13:34615970	0	0
chr1	10043363	ncRNA_intronic	0	0	chr16:7229237	0	0
chr1	155704196	intronic	0	0	0	chr12:27882080	0
chr1	28836975	intronic	0	0	0	chr7:8530425	0
chr1	21081982	intronic	0	0	chr19:28826801	0	0
chr1	201488869	ncRNA_exonic	0	0	0	0	chr10:43417178
chr1	109606172	downstream	0	chr1:11052262	chr9:120737466	chr5:54377172	0
chr1	155285353	intronic	0	0	0	chr13:83302197	0
chr1	3729317	UTR3	chr2:182969215	0	0	0	0
chr1	21081899	intronic	chr3:105893194	chr9:111382942	0	chr19:23101418	chr6:43381881
chr1	9163319	UTR3	0	0	0	chr5:141190732	0
chr1	179327008	UTR3	0	0	0	chr10:24468611	chr2:22127918
chr1	28825396	UTR3	0	chr6:154746153	0	0	0
chr1	150703672	UTR3	0	0	0	0	chr14:41143453
chr1	28825529	UTR3	0	0	0	chr4:58117370	0
chr1	179326296	UTR3	0	0	0	0	chr3:105141168
chr1	201487421	ncRNA_intronic	0	0	0	0	chr5:105659416
chr1	9326954	UTR3	0	0	0	0	chr11:3395565
chr1	6582161	UTR3	0	0	0	chr8:94828000	0
chr1	109945582	intronic	0	0	0	chr12:82855157	0
chr1	33148196	UTR3	0	0	0	0	chr10:91012511
chr1	15899691	UTR3	0	chr21:44371144	0	chr5:140279735	0
chr1	19543850	ncRNA_intronic	chr17:51061402	0	0	0	0
chr1	201486379	ncRNA_intronic	chr8:126757241	0	0	0	0
chr1	53288894	UTR3	0	chr10:50048316	0	0	0
chr1	207942349	intronic	0	chr2:91797875	0	0	0
chr1	109606243	downstream	0	0	chr13:44810126	0	0
chr1	9209488	ncRNA_exonic	chr7:126472128	0	0	0	0
chr1	201486440	ncRNA_intronic	0	0	chr4:182732781	0	0
chr1	10042955	UTR3	0	chr22:22011876	0	0	0
chr1	28825717	UTR3	0	0	chr12:83814708	chr3:119508903	0
chr1	207943188	intronic	0	0	0	0	chr16:58547706
chr1	46164459	UTR3	chr9:39140294	0	0	0	0
chr1	145511983	UTR3	0	chr4:107581909	0	0	0
chr1	9988851	downstream	0	0	0	chr8:6798187	0
chr1	145509570	UTR3	chr1:80599259	0	chr22:23753105	0	0
chr1	100489992	UTR3	chr8:103934483	0	0	0	0
chr1	150704605	UTR3	chr15:79164897	0	0	0	0
chr1	1344998	ncRNA_exonic	0	0	0	chr2:234754943	0
chr1	46075663	intronic	0	0	0	0	chr4:11982805
chr1	17741220	intronic	0	0	chr12:10652143	0	chr5:8520809
chr1	201484784	ncRNA_intronic	0	0	0	0	chr4:122832156
chr1	7978245	UTR3	chr20:48571263	chr4:157374955	0	0	0
chr1	11081296	intronic	0	chr11:15641625	0	0	0
chr1	33149334	UTR3	0	0	chr7:158520686	0	0
chr1	28662199	UTR3	chr5:20621282	chr18:28054940	chr17:28661730	chr12:64198944	chr19:17690292
chr1	204524842	UTR3	chr9:89458075	chr6:78247219	0	0	0
chr1	9161137	UTR3	0	0	0	chr13:74124376	0
chr1	117625333	intronic	0	0	chr22:32754382	0	0
chr1	85397701	intronic	0	0	0	0	chr5:96052708
chr1	46163718	upstream;downstream	0	0	chr12:9426552	0	chr17:45972420
chr1	201487041	ncRNA_intronic	0	chr3:172351007	0	0	0
chr1	21081956	intronic	0	chr5:169341337	chr12:32216283	chr18:42356861	chr19:601250
chr1	10521130	UTR3	0	chr8:14968054	0	0	0
chr1	28825473	UTR3	chr7:78088255	chr1:76082628	0	0	0
chr1	46163547	upstream;downstream	0	0	chr8:55603134	0	0
chr1	201486380	ncRNA_intronic	0	0	chr8:100626506	0	0
chr1	9988332	downstream	chr9:106429592	0	0	0	0
chr1	46160669	ncRNA_intronic	0	0	0	chr4:125362949	0
chr1	201486327	ncRNA_intronic	0	0	0	0	chr14:101545247
chr1	151096738	UTR3	0	chr20:39554276	chr11:86607874	chr12:91374371	0
chr1	150703716	UTR3	0	0	0	0	chr1:242307275
chr1	160966352	UTR3	0	chr10:119128270	0	0	0
chr1	38327545	UTR3	0	0	0	0	chr5:120438938
chr1	1595586	UTR3	0	0	0	0	chr7:6332906
chr1	19542679	ncRNA_intronic	0	0	0	0	chr7:139701965
chr1	9163334	UTR3	0	0	chr2:157284883	0	chr9:198847
chr1	225974735	intronic	0	chr3:37628406	0	0	0
chr1	9988190	downstream	0	0	0	0	chr9:126088125
chr1	201486319	ncRNA_intronic	0	0	0	0	chr1:114650962
chr1	40214261	intronic	0	0	chr2:171439400	0	0
chr1	33098926	intronic	0	chr3:103926983	0	0	0
chr1	155286471	intronic	0	chr9:21376810	0	0	0
chr1	93798949	ncRNA_intronic	0	chr2:209736146	0	0	0
chr1	20974408	ncRNA_intronic	0	0	0	0	chr8:139143623
chr1	46162952	upstream	chr1:10916795	0	0	0	0
chr1	53290190	UTR3	chr6:8070685	0	chr3:42859097	0	chr11:5716922
chr1	109946028	intronic	0	0	chr4:152742413	0	0
chr1	36065642	UTR3	chr4:1781594	0	0	0	0
chr1	36065655	UTR3	0	0	0	0	chr1:241103914
chr1	207942528	intronic	0	chr5:128505581	0	0	0
chr1	145688961	UTR3	0	0	chr20:16546192	0	0
chr1	45975358	UTR3	0	chr12:9482287	0	0	chr11:80077077
chr1	85398068	intronic	0	0	0	chr11:112608730	0
chr1	201484973	ncRNA_intronic	0	0	0	0	chr1:27887065
chr1	9331075	UTR3	0	chr13:61156193	0	0	0
chr1	9988690	downstream	0	chr12:105404051	chr9:119180344	0	0
chr1	151096755	UTR3	0	0	0	0	chr17:76183773
chr1	204524555	UTR3	0	0	chr5:105547313	0	0
chr1	201484908	ncRNA_intronic	0	0	0	0	chr9:17073594
chr1	45975499	UTR3	chr11:38404723	0	0	0	0
chr1	155286521	intronic	0	0	0	chr4:123978871	chr4:183318307
chr1	38327135	ncRNA_intronic	0	0	chr6:86221572	0	0
chr1	27204516	ncRNA_intronic	0	0	0	0	chr11:131430210
chr1	207942447	intronic	0	chr7:28020069	0	0	0
chr1	6583036	UTR3	0	chr6:52206730	chr10:118686884	0	0
chr1	89649463	UTR3	0	0	0	0	chr6:151242589
chr1	46163166	upstream	0	chr19:53335777	0	0	0
chr1	27202835	ncRNA_intronic	0	chr11:40063634	0	0	chr1:43124626
chr1	67874825	UTR3	chr10:66502614	0	0	0	0
chr1	20972522	ncRNA_intronic	0	0	chr13:64846741	0	chr2:192848827
chr1	1252441	intronic	0	0	chr1:28735183	0	0
chr1	16951219	intergenic	0	0	0	0	chr11:41495884
chr1	10520296	UTR3	0	0	chr18:20647610	0	0
chr1	155285935	intronic	0	chr5:169779325	0	0	0
chr10	75536194	downstream	chr4:171820002	chr12:45911442	chr16:76646224	chr12:23867251	chr12:77322872
chr10	96372568	intergenic	0	0	0	0	chr21:42313729
chr10	103549702	intronic	0	0	0	0	chr11:89171683
chr10	73994952	UTR3	chr1:190816747	0	0	0	chr1:230143747
chr10	103549179	intronic	0	chr4:104430382	chr2:71699476	chr6:159598519	0
chr10	96367670	ncRNA_intronic	0	0	chr4:5823784	chr16:84611530	0
chr10	14947727	intronic	0	0	0	0	chr3:10884337
chr10	114209353	intronic	0	0	0	0	chr10:95871341
chr10	70519374	intronic	0	chr7:68196973	chr2:31955593	chr15:101491120	chr14:51532809
chr10	102012905	intronic	chr18:2806883	0	0	0	0
chr10	73994707	UTR3	0	0	0	0	chr6:72682123
chr10	70518939	intronic	0	0	0	chr3:127789903	0
chr10	73993696	UTR3	chr22:35373892	0	0	0	0
chr10	127480557	intronic	0	0	chr9:110653775	0	0
chr10	75537649	intergenic	0	0	0	0	chr13:108964427
chr10	51733180	ncRNA_intronic	chr8:144618995	0	0	0	0
chr10	121331945	UTR3	0	chr4:158495933	0	0	0
chr10	88968223	intergenic	0	0	chr11:11419926	0	0
chr10	15150365	UTR3	0	0	chr12:130845523	0	0
chr10	51733234	ncRNA_intronic	0	chr4:64945919	0	0	0
chr10	121331963	UTR3	0	0	chr8:124558417	0	0
chr10	103571427	intronic	0	0	0	0	chr20:54855778
chr10	73994699	UTR3	0	0	chr20:62052554	0	0
chr10	14949006	intronic	chr18:11094381	0	0	0	0
chr10	103549539	intronic	0	0	chr2:225187709	0	0
chr10	51733362	ncRNA_intronic	0	0	chr9:130522991	0	chr8:38688732
chr10	114209404	intronic	0	0	0	0	chr8:53902204
chr10	28814615	ncRNA_intronic	0	0	0	0	chr6:128962648
chr10	70519147	ncRNA_exonic	0	chr3:72020152	0	chr1:181526695	chr20:5232570
chr10	12868051	UTR3	0	0	0	chr9:117790420	0
chr10	70519933	intronic	0	0	0	chr2:164908312	0
chr10	12868057	UTR3	0	chr4:65821380	0	chr9:117790420	0
chr10	88726158	ncRNA_intronic	chr13:112666054	0	chr5:124487525	0	0
chr10	103549697	intronic	0	0	chr8:1224072	0	0
chr10	103547635	intronic	0	0	chr5:52549644	0	0
chr10	121332757	UTR3	0	0	0	0	chr1:214791125
chr10	70519283	intronic	0	0	0	0	chr2:216445601
chr10	70519051	intronic	0	0	chr5:44319740	chr22:48131898	chr8:23031911
chr10	121332793	UTR3	0	0	chr2:202062859	0	0
chr10	103547622	intronic	0	0	chr6:46581749	0	0
chr10	114209912	intronic	0	0	0	0	chr11:76018817
chr10	73994951	UTR3	0	0	chr9:109240992	0	0
chr10	75536292	downstream	chr4:13097983	0	0	chr19:44961510	0
chr10	73995090	UTR3	0	chr16:84506246	0	0	0
chr10	12163032	UTR3	chr6:142331331	0	0	0	0
chr10	75538139	intergenic	0	0	0	0	chr8:28280824
chr10	89004450	ncRNA_exonic	chr6:110694603	0	0	0	0
chr10	114209727	intronic	0	chr3:22554627	0	0	0
chr10	114209432	intronic	0	0	0	chr1:41832046	0
chr10	70518902	intronic	chr4:165562759	0	0	0	0
chr10	88968085	intergenic	chr3:122758737	0	0	0	0
chr10	70518072	intronic	0	chr5:90956958	0	0	0
chr10	127480585	intronic	chr3:183892867	0	0	0	0
chr10	134144287	intronic	0	0	chr5:126869124	0	chr2:11220359
chr10	70519358	intronic	0	chr3:37628406	chr14:52590098	chr1:169038489	0
chr11	77780072	UTR3	0	0	0	0	chr13:108796282
chr11	58914185	intronic	0	0	0	0	chr3:72233903
chr11	61616981	intronic	0	0	0	0	chr3:52329732
chr11	6735207	intergenic	0	0	0	chr10:71577541	0
chr11	769895	UTR3	0	0	0	0	chr21:24968617
chr11	93468671	upstream;downstream	0	0	0	0	chr13:70942570
chr11	58914887	intronic	0	0	0	0	chr16:23695006
chr11	61617320	intronic	0	0	chr1:232596004	0	0
chr11	31453309	UTR3	0	chr7:37695125	0	0	0
chr11	768979	UTR3	0	chr11:103144284	0	0	0
chr11	93467980	downstream	chr1:241192957	0	chr12:19887507	0	0
chr11	62532231	intronic	0	0	0	0	chr10:90962041
chr11	117080484	ncRNA_exonic	0	0	0	0	chr3:65884605
chr11	62507126	intergenic	chr6:147956096	chr14:34000861	0	0	chr7:12081089
chr11	61617246	intronic	0	0	0	chr6:77208374	0
chr11	108236705	UTR3	0	0	0	chr17:60727170	0
chr11	8707843	UTR3	0	0	0	0	chr5:1720737
chr11	33096218	intergenic	0	chr1:53249643	0	0	0
chr11	6735343	intergenic	chr3:56759842	0	0	0	0
chr11	93468796	UTR3	chr12:96290452	chr6:57755046	chr2:92126990	chr10:65882817	chr12:68740309
chr11	31452960	UTR3	0	0	0	0	chr2:163971533
chr11	65143421	UTR3	0	0	0	0	chr2:195108911
chr11	769784	UTR3	0	0	0	0	chr9:134805531
chr11	767881	UTR3	0	0	0	chr7:49839158	0
chr11	125480408	intronic	0	0	0	chr15:23052213	chr5:165862219
chr11	125480500	intronic	0	chr9:43156638	0	0	0
chr11	118880584	intronic	0	0	chr16:77279942	chr22:25219267	0
chr11	61617864	intronic	0	0	chr20:10796411	0	0
chr11	31452787	UTR3	0	0	0	0	chr2:229226132
chr11	126165137	ncRNA_intronic	0	0	0	0	chr5:136343726
chr11	768423	UTR3	chr3:167304485	0	0	0	0
chr11	769581	UTR3	0	chr4:13280209	0	0	chr5:141763896
chr11	94150281	UTR3	chr4:156742265	0	0	0	0
chr11	126166686	ncRNA_intronic	0	chr16:81202143	chr2:212403214	0	0
chr11	61617247	intronic	chr16:79832431	0	0	0	0
chr11	108237844	UTR3	0	0	chr5:155375550	0	chr12:64065796
chr11	108236596	UTR3	0	chr7:99373176	0	0	0
chr11	66288325	intronic	0	0	chr21:15613943	0	0
chr11	58914892	intronic	0	0	chr10:8375843	0	0
chr11	768537	UTR3	0	0	0	0	chr7:73880
chr11	8708803	UTR3	chr4:176188144	0	0	0	0
chr11	767979	UTR3	chr1:154416069	0	0	0	0
chr11	768124	UTR3	0	0	chr11:3822092	0	0
chr11	769403	UTR3	0	0	0	chr6:80654796	0
chr11	31452788	UTR3	0	0	chr22:36178917	chr8:6110100	chr2:229226132
chr11	61617995	intronic	0	0	0	0	chr12:53226227
chr11	108236706	UTR3	0	0	0	chr9:25082662	0
chr11	65544503	UTR3	0	0	chr9:103994564	chr8:104149584	0
chr11	33096285	intergenic	chr16:5707623	0	0	0	0
chr11	768844	UTR3	chr1:201989696	0	0	0	0
chr11	768977	UTR3	chr7:3180259	0	0	0	0
chr11	767886	UTR3	0	chr12:121232400	0	0	0
chr11	62507221	intergenic	0	0	chr13:34939529	0	0
chr11	769491	UTR3	0	0	chr4:188855006	0	0
chr11	73585109	intronic	0	0	chr6:132010683	0	0
chr11	16777910	downstream	0	0	0	0	chr16:63010449
chr11	94149967	UTR3	chr16:23906656	0	0	0	0
chr11	769489	UTR3	0	0	0	0	chr8:26717817
chr11	68523397	UTR3	0	0	0	0	chr19:31088997
chr11	61617816	intronic	0	0	0	chr4:172038853	0
chr11	58914821	intronic	0	0	0	0	chr18:50102878
chr11	16777917	downstream	0	0	0	chr3:2063644	0
chr11	73584815	intronic	0	0	0	0	chr19:48990317
chr11	768312	UTR3	0	0	0	chr8:113757421	0
chr11	68523080	UTR3	0	0	0	0	chr16:83981825
chr11	768850	UTR3	0	0	0	0	chr9:235640
chr11	125480398	intronic	0	chr8:11080360	0	0	0
chr11	126164873	ncRNA_intronic	0	0	0	0	chr2:8649395
chr11	31452789	UTR3	0	0	0	0	chr4:70474707
chr11	88055583	UTR3	0	0	chr11:102447137	0	0
chr12	125268282	intronic	chr13:101169001	0	chr5:177068099	0	0
chr12	56706628	ncRNA_intronic	0	0	chr2:148258385	0	0
chr12	6994714	intronic	0	0	chr10:10520452	0	0
chr12	110935945	intronic	chr2:47728955	0	0	0	0
chr12	125512509	UTR3	0	0	0	chr12:75538064	0
chr12	123896889	UTR3	0	chr21:34945793	0	0	0
chr12	133346555	UTR3	chr8:142100085	0	0	0	chr10:25725491
chr12	68818049	ncRNA_intronic	chr16:82469170	0	0	0	0
chr12	125512407	UTR3	chr9:18114760	0	0	0	0
chr12	120899075	UTR3	chr5:161513731	chr2:1687653	chr5:147919763	chr20:36561707	0
chr12	68817699	ncRNA_intronic	chr5:19209507	0	0	0	0
chr12	44181683	UTR3	0	chr5:63194438	0	0	chr21:29476264
chr12	98998609	UTR3	0	0	0	0	chr16:9927200
chr12	57124502	downstream	0	0	chr14:73997557	0	0
chr12	123896883	UTR3	0	chr2:118466751	0	0	0
chr12	51324192	UTR3	0	chr20:164390	0	0	0
chr12	9844857	intronic	chr13:38373560	chr9:88121263	0	0	0
chr12	98942698	UTR3	0	0	0	chr14:44518670	chr13:82051938
chr12	60177533	UTR3	0	0	chr14:103646804	chr6:83320034	chr6:50893357
chr12	120898658	UTR3	chr8:123671744	0	0	0	0
chr12	64842759	UTR3	chr4:24139188	0	0	0	chr19:17726293
chr12	125512289	UTR3	0	0	chr3:38810000	chr10:123205594	chr14:33725813
chr12	121091466	intronic	chr5:9439187	0	0	0	0
chr12	121091598	intronic	chr12:119633643	0	0	0	0
chr12	69160537	UTR3	0	0	0	chr13:40886308	0
chr12	123895962	UTR3	0	0	0	chr14:25990890	0
chr12	64844071	UTR3	chr4:53749562	chr1:235573963	chr1:53535446	chr7:85300719	0
chr12	60178031	UTR3	0	0	0	0	chr6:49321298
chr12	124109913	intronic	0	0	0	0	chr4:25610270
chr12	123895848	UTR3	0	0	chr8:75783958	chr4:167721564	0
chr12	72096750	UTR3	0	0	0	0	chr14:78801627
chr12	121093125	UTR5	chr17:30357496	0	0	0	0
chr12	27574506	ncRNA_intronic	0	chr8:121722685	0	0	0
chr12	124110580	UTR3	0	chr5:28375755	0	0	0
chr12	125512179	UTR3	0	0	0	0	chr3:158826235
chr12	123896344	UTR3	0	0	0	0	chr21:15891793
chr12	99128770	UTR3	0	chr21:18389162	0	0	0
chr12	64844149	UTR3	0	0	chr12:106355426	chr8:26435213	0
chr12	44181631	UTR3	chr12:17340984	chr8:123790942	0	0	0
chr12	98999386	UTR3	0	0	chr2:18210964	0	0
chr12	123896896	UTR3	0	0	chr11:41777280	0	chr2:79949473
chr12	125512298	UTR3	0	0	0	0	chr2:3517153
chr12	125512030	UTR3	0	0	chr18:14715881	0	0
chr12	69160482	UTR3	0	0	chr1:40089999	0	0
chr12	121093121	UTR5	0	0	chr19:30619897	0	0
chr12	125268263	intronic	0	0	0	chr4:134656567	chr11:13262534
chr12	110935466	intronic	0	0	chr6:3769321	0	0
chr12	109044830	intronic	0	0	0	0	chr14:99325770
chr12	98991440	intronic	0	0	0	chr15:68897717	0
chr12	113827933	UTR3	0	0	0	0	chr12:126004754
chr12	121089864	intronic	chr15:61013848	0	0	0	0
chr12	69160011	UTR3	chr3:34143243	0	0	0	0
chr12	110935915	intronic	0	0	0	0	chr18:74337849
chr12	53690376	intronic	0	0	0	chr3:70614813	chr14:44809190
chr12	53690219	synonymous	0	0	0	chr9:89038534	0
chr12	123895824	UTR3	0	0	0	0	chr4:6228664
chr12	113828959	UTR3	0	0	0	0	chr8:18359816
chr12	123897661	UTR3	0	0	chr22:47351838	0	0
chr12	64844134	UTR3	0	chr22:44932009	chr15:95859437	chr5:64766521	0
chr12	27187636	intergenic	0	chr22:21052422	0	0	0
chr12	98942885	UTR3	0	0	chr14:98942643	0	0
chr12	125512034	UTR3	0	0	0	0	chr4:47210703
chr12	69160105	UTR3	0	0	chr5:167698569	0	0
chr12	27188102	intergenic	0	0	chr15:66465324	chr13:113568508	0
chr12	98990560	intronic	0	0	chr7:154448512	0	0
chr12	69160146	UTR3	0	0	chr16:75737857	chr3:6454909	chr14:100074459
chr12	133347502	UTR3	0	0	chr4:10139936	0	0
chr12	98999478	UTR3	chr1:230122133	chr8:2710859	0	0	0
chr12	44114205	UTR3	0	chr1:207269449	0	0	0
chr12	117467471	UTR3	0	0	chr10:57147940	0	0
chr12	69241851	UTR3	0	0	0	0	chr1:152311093
chr12	121093129	UTR5	0	0	0	chr14:80513709	0
chr12	69160102	UTR3	0	0	0	0	chr8:131837095
chr12	69243607	UTR3	chr10:85833009	0	0	0	0
chr12	98999487	UTR3	chr4:186773135	0	0	chr4:171015080	chr12:65058936
chr12	133347372	UTR3	0	0	chr8:29157060	chr16:24496029	0
chr12	125512295	UTR3	0	0	0	chr18:22670364	0
chr12	9841113	intronic	0	0	0	0	chr4:125552363
chr12	69160585	UTR3	0	chr6:29568674	chr11:101147624	0	0
chr12	98991382	intronic	0	0	chr6:6963018	chr4:154026038	0
chr12	57124289	intergenic	0	0	chr5:24723764	0	chr5:36328910
chr12	27574292	ncRNA_intronic	0	chr5:146111839	0	0	0
chr12	110935715	intronic	0	chr18:1882173	0	0	0
chr12	98999394	UTR3	0	chr2:91673035	chr4:153597551	0	0
chr12	69241848	UTR3	0	0	0	chr16:63579390	0
chr12	51324163	UTR3	chr8:30890223	0	0	0	chr8:110870417
chr12	98998300	UTR3	chr9:128110009	0	0	0	chr10:14324007
chr12	69243598	UTR3	0	0	chr2:68163196	0	chr18:20541067
chr12	27188058	intergenic	0	0	chr19:39577621	0	0
chr12	9841217	intronic	0	0	0	0	chr1:70320580
chr12	113828924	UTR3	chr9:13382991	0	0	0	0
chr12	98998943	UTR3	0	0	0	0	chr10:133563404
chr12	98999746	UTR3	0	0	0	0	chr6:151870276
chr12	123895939	UTR3	0	0	chr12:68660832	0	0
chr12	113828955	UTR3	0	chr8:42875799	chr1:99367790	0	chr11:79712512
chr12	123895714	UTR3	chr5:176209192	0	0	0	0
chr12	69243259	UTR3	0	chr19:55971774	0	0	0
chr12	98998634	UTR3	0	0	0	0	chr8:134195552
chr12	64586169	UTR3	0	0	0	0	chr4:77219308
chr12	68817730	ncRNA_intronic	chr5:19209507	0	0	0	0
chr12	122998571	intronic	0	chr11:19209751	chr2:234949804	0	0
chr12	9872115	intronic	0	0	0	0	chr20:9520700
chr12	120899011	UTR3	chr4:53772170	chr10:120897645	chr5:120906698	chr7:120576858	chr7:120895833
chr12	9841186	intronic	0	0	0	chr1:41013951	0
chr12	98999790	UTR3	chr18:56400152	0	chr7:36541334	0	0
chr12	53690988	intronic	0	0	0	chr5:83973439	0
chr12	51324436	UTR3	0	0	0	chr9:123311449	0
chr12	57125310	downstream	0	0	0	chr19:16832726	0
chr12	125512063	UTR3	0	0	0	0	chr12:104107041
chr12	124110568	UTR3	0	0	0	0	chr1:165278060
chr12	98998956	UTR3	chr11:26146594	chr17:54730202	0	0	0
chr12	27576438	ncRNA_intronic	0	0	0	chr1:234502749	0
chr12	57124357	intergenic	0	chr8:134958288	0	0	chr8:37892787
chr12	125267893	intronic	chr3:45180093	0	0	0	0
chr12	69243370	UTR3	chr4:189001193	0	0	0	0
chr12	53691060	intronic	0	0	0	0	chr6:107138817
chr12	118575323	intronic	0	0	chr7:142396144	0	chr1:182248437
chr12	102409764	intronic	0	0	chr8:1224072	0	0
chr12	72096222	UTR3	chr1:216230145	0	0	0	0
chr13	50487480	UTR3	0	0	0	chr16:19877397	0
chr13	32974157	UTR3	0	0	0	0	chr9:3763249
chr13	50487787	UTR3	chr1:243056681	0	0	0	0
chr13	30931449	ncRNA_intronic	chr11:45589457	0	0	0	0
chr13	30931424	ncRNA_intronic	0	0	0	0	chr2:121800753
chr13	111547773	ncRNA_intronic	0	chr4:84014340	0	0	0
chr13	111552314	intronic	0	chr7:36342569	chr14:92654185	0	0
chr13	33099150	intronic	0	0	0	chr17:53313925	0
chr13	111552302	intronic	0	chr12:107941038	0	0	chr19:31905008
chr13	33098997	intronic	0	0	0	chr1:185644401	chr15:51074671
chr13	50487857	UTR3	chr3:112694907	0	0	0	0
chr13	21948655	UTR3	0	0	chr16:81525528	0	chr16:63046024
chr13	45605009	ncRNA_intronic	0	0	chr9:102076409	0	0
chr13	115049597	intronic	0	0	chr12:43075238	chr22:50109212	0
chr13	21948502	UTR3	chr8:21909730	chr4:21953950	chr2:20515327	chr10:21947918	0
chr13	21949161	UTR3	chr2:171247112	0	0	chr2:185372407	0
chr13	50487339	UTR3	0	chr6:168515194	0	0	0
chr13	50487434	UTR3	chr15:32208126	0	0	0	0
chr13	111551371	ncRNA_intronic	0	0	0	chr9:17548536	0
chr13	53204680	ncRNA_intronic	0	0	0	0	chr20:61481797
chr13	111551323	ncRNA_intronic	0	chr5:148312602	chr16:55787160	0	0
chr13	28227645	intronic	0	0	chr19:18262971	0	0
chr13	21949211	UTR3	0	chr6:156958977	0	chr2:183281973	0
chr13	50487390	UTR3	chr1:164552520	0	0	0	chr4:187514610
chr13	21949052	UTR3	0	chr20:54947050	0	chr1:237859154	0
chr13	33098984	intronic	0	0	0	0	chr12:32667330
chr13	30930825	ncRNA_intronic	0	0	0	chr7:131254089	chr19:6928829
chr13	50487473	UTR3	0	0	0	chr14:47753811	0
chr13	50487314	UTR3	0	0	0	0	chr4:101103166
chr13	115049758	intronic	0	chr6:134080595	0	0	0
chr14	50794280	ncRNA_intronic	0	chr2:12882671	0	0	0
chr14	35495896	intronic	0	0	chr17:33680710	0	0
chr14	102813752	downstream	0	0	0	0	chr11:3565676
chr14	55526101	intronic	0	0	chr5:155684222	0	chr22:46353417
chr14	92525948	UTR3	0	0	0	chr10:72655315	0
chr14	35495182	intronic	0	0	chr7:130580152	0	0
chr14	55527775	intronic	0	0	0	chr4:140194579	chr10:10309235
chr14	50793844	ncRNA_intronic	0	0	0	chr4:115329651	0
chr14	50712719	UTR3	0	0	0	0	chr5:38448358
chr14	50793577	ncRNA_intronic	0	chr6:139118841	0	0	0
chr14	64950584	UTR3	0	0	0	0	chr18:74731808
chr14	50793973	ncRNA_intronic	0	0	chr6:119112657	0	0
chr14	50712991	UTR3	0	0	chr18:69901686	0	0
chr14	50713100	UTR3	0	0	chr7:46122587	0	0
chr14	20835042	UTR3	0	0	0	0	chr6:167635811
chr14	106405719	synonymous	0	chr2:3914139	0	0	0
chr14	20918028	intronic	chr20:16101888	0	0	0	0
chr14	20834467	UTR3	0	0	chr4:30074675	0	0
chr14	64950580	UTR3	0	0	0	chr4:73666090	0
chr14	55834361	UTR3	0	chr5:121983123	0	0	0
chr14	45600798	intronic	0	chr6:110297360	0	chr21:27682177	0
chr14	55834217	UTR3	0	0	0	0	chr6:128160296
chr14	20919537	ncRNA_exonic	0	0	0	0	chr13:100110364
chr14	55527599	intronic	chr15:29381175	0	0	0	0
chr14	35495573	intronic	0	0	0	chr7:4827160	0
chr14	64950221	UTR3	0	0	chr15:64195562	0	0
chr14	45676771	intronic	0	chr8:9152187	0	0	0
chr14	50794041	ncRNA_intronic	0	0	0	chr8:33445097	0
chr14	102814324	downstream	0	0	chr4:126165327	0	chr9:76226520
chr14	20834435	UTR3	chr4:172237029	chr19:46017795	0	chr14:91849072	chr3:150290875
chr14	102814350	downstream	0	0	0	0	chr21:20674021
chr14	21928910	UTR3	0	0	0	0	chr4:6067706
chr14	64966232	UTR5	0	0	0	chr6:91634063	0
chr14	75203004	UTR3	chr4:53772170	0	chr8:146028214	chr5:83548396	0
chr14	20834436	UTR3	0	0	chr2:53776790	0	0
chr14	21929045	UTR3	0	0	0	0	chr15:88206706
chr14	76673578	UTR3	0	0	0	0	chr11:126782699
chr14	35746494	UTR3	0	0	0	chr4:119532507	0
chr14	50051382	intronic	chr5:34504747	0	0	0	0
chr14	20834412	UTR3	0	0	chr2:75835574	0	0
chr14	55527788	intronic	0	chr3:142149580	0	0	0
chr14	35495450	intronic	0	0	0	0	chr13:32368621
chr14	35495448	intronic	0	0	chr8:2609834	0	0
chr14	104148767	ncRNA_exonic	0	0	0	0	chr19:18488648
chr14	21928851	UTR3	0	0	chr1:205098907	chr22:25022521	0
chr14	70834099	UTR3	0	0	chr1:21308202	chr13:36464563	0
chr14	20835906	UTR3	chr10:54061991	chr6:162141119	0	0	0
chr14	50792723	UTR3	0	chr6:148774277	chr8:11473710	chr19:23036278	chr12:31057062
chr14	35495513	intronic	0	0	0	0	chr20:6265576
chr14	75202532	UTR3	0	0	chr2:228054935	0	0
chr14	64950575	UTR3	0	0	chr1:68491995	0	chr3:43135134
chr14	23303976	UTR3	chr10:87315967	0	0	0	0
chr14	20835969	UTR3	0	0	chr3:143889301	0	0
chr14	50050974	intronic	0	0	chr12:100102300	0	0
chr14	35495629	intronic	0	chr6:57274406	0	0	0
chr14	35496700	intronic	0	0	0	0	chr8:16515510
chr14	92525908	UTR3	0	0	chr6:169563787	0	0
chr14	55527597	intronic	chr1:57129047	0	0	0	0
chr14	23302266	intronic	0	0	chr10:126707622	0	0
chr14	92584787	intronic	0	0	chr3:70489342	0	0
chr14	53243488	ncRNA_intronic	0	0	0	chr17:57783041	0
chr14	70834113	UTR3	chr16:79045885	0	0	0	0
chr14	50792716	UTR3	0	0	chr5:6071287	0	chr8:128076545
chr14	45677736	intronic	0	0	0	0	chr15:62374974
chr14	76671412	UTR3	0	0	0	0	chr6:13790763
chr14	21928700	UTR3	0	0	0	0	chr8:52541649
chr14	45675628	intronic	0	chr12:83458031	0	0	0
chr14	35495528	intronic	0	0	chr18:41090696	0	0
chr14	35496316	intronic	0	chr11:23883839	0	0	0
chr14	21929014	UTR3	0	0	chr14:26511884	0	0
chr14	35495187	intronic	0	0	chr2:31415854	0	0
chr14	35496028	intronic	0	0	chr14:59414101	0	0
chr14	75204530	UTR3	0	0	0	0	chr12:41781814
chr14	92585235	UTR5	0	0	0	0	chr14:93637246
chr14	64950585	UTR3	0	chr9:115219369	0	chr9:131272433	chr18:74731808
chr14	76671361	UTR3	0	chr12:121814014	0	0	0
chr14	35495527	intronic	0	0	chr2:71699476	0	chr20:52039927
chr14	45600669	intronic	0	0	chr6:148039825	0	0
chr14	50794320	ncRNA_intronic	0	0	0	0	chr8:52011061
chr14	35496144	intronic	0	0	chr14:59414101	0	0
chr14	45675707	intronic	0	0	0	chr4:57140722	0
chr14	92584179	intronic	0	0	chr18:19482617	0	0
chr14	53243394	ncRNA_intronic	0	chr7:52192704	chr8:53390456	chr17:40018916	chr4:29420046
chr14	53109823	UTR3	chr3:82087458	0	0	0	0
chr14	75202402	UTR3	chr18:75668368	0	chr5:74963003	chr15:74691298	0
chr14	50792827	UTR3	0	chr6:170399050	0	0	0
chr14	50713052	UTR3	0	0	0	chr11:18791094	0
chr14	53242568	ncRNA_exonic	0	0	0	chr5:2704139	0
chr14	53243406	ncRNA_intronic	0	0	chr9:97886456	0	0
chr14	75202857	UTR3	0	0	chr4:97771205	0	0
chr14	50793867	ncRNA_intronic	0	0	chr3:140102771	chr1:86577290	0
chr14	50713368	UTR3	chr1:237132129	chr7:122291903	0	0	0
chr14	20835050	UTR3	0	chr19:428605	0	0	0
chr14	50794392	ncRNA_intronic	0	0	0	0	chr8:80604322
chr14	35496372	intronic	0	0	0	0	chr21:20916438
chr14	20834461	UTR3	0	0	chr21:48052098	0	0
chr14	21928682	UTR3	0	0	0	chr9:88740605	0
chr14	20835400	UTR3	chr19:48509897	chr2:35314818	0	chr18:58906861	0
chr15	64447384	UTR3	chr11:15308850	0	0	0	0
chr15	64432839	downstream	0	chr7:154601661	0	0	0
chr15	50996495	UTR3	0	0	chr16:83557236	0	0
chr15	50658632	ncRNA_exonic	chr11:98752720	0	0	0	0
chr15	50659127	ncRNA_exonic	0	0	0	chr4:175461305	0
chr15	74319764	intronic	0	0	0	0	chr2:53173083
chr15	52206015	UTR3	0	chr12:90079654	chr2:191487021	0	0
chr15	52207112	UTR3	0	0	0	chr22:18570857	0
chr15	52206009	UTR3	0	0	0	chr11:82274956	chr9:4601655
chr15	50655715	ncRNA_exonic	0	0	chr19:1246079	0	0
chr15	41590033	ncRNA_intronic	0	0	0	chr21:33196436	0
chr15	34524593	UTR3	chr6:141575366	0	0	0	0
chr15	50661775	ncRNA_exonic	0	0	0	chr1:29636759	0
chr15	40955007	UTR3	0	0	0	chr8:63166236	0
chr15	50658860	ncRNA_exonic	0	0	chr8:18725791	0	0
chr15	65441935	UTR3	0	chr2:36210778	0	0	chr5:149456694
chr15	50655675	ncRNA_exonic	0	0	0	chr3:77174165	0
chr15	52204513	UTR3	0	0	0	0	chr16:84961820
chr15	64447119	UTR3	chr7:47285594	0	0	0	0
chr15	52205355	UTR3	0	0	0	0	chr2:140933149
chr15	52206130	UTR3	chr10:51769579	0	0	0	0
chr15	50657926	ncRNA_exonic	0	0	0	0	chr12:5675280
chr15	34523343	UTR3	0	0	0	0	chr5:43188144
chr15	40955070	UTR3	chr22:35831349	0	chr9:8022199	0	0
chr15	50660649	ncRNA_exonic	chr8:10487222	0	0	chr10:63007800	0
chr15	43525216	UTR3	0	0	0	0	chr11:95198509
chr15	42860080	UTR3	0	0	0	0	chr10:17889770
chr15	64447468	UTR3	0	0	0	chr19:1454969	0
chr15	64447017	UTR3	0	chr2:231574343	0	0	0
chr15	75646086	nonsynonymous	0	chr9:137239262	0	0	0
chr15	50996456	UTR3	0	0	0	chr22:47447438	0
chr15	64447136	UTR3	0	chr3:39212086	0	0	0
chr15	50649766	ncRNA_exonic	chr6:170475714	0	0	0	0
chr15	42859986	UTR3	0	chr8:50659652	0	0	chr22:37082421
chr15	90375510	UTR3	0	0	0	0	chr11:61399150
chr15	52206690	UTR3	0	chr4:181219919	0	0	0
chr15	50662163	ncRNA_exonic	0	0	0	chr1:26292603	0
chr15	45025741	intronic	0	0	0	chr17:52512454	0
chr15	64447497	UTR3	chr18:30037148	chr14:33015531	0	chr10:5725543	0
chr15	64447072	UTR3	chr7:57553745	0	0	0	chr9:110529222
chr15	74319092	intronic	0	0	0	0	chr9:23405522
chr15	50997456	UTR3	0	0	0	0	chr16:77250399
chr15	74319668	intronic	0	0	0	chr1:11975137	0
chr15	50996453	UTR3	0	0	chr18:10112330	0	0
chr15	50658828	ncRNA_exonic	chr17:62077229	0	0	0	0
chr15	64447640	UTR3	0	0	0	0	chr2:165123589
chr15	45025335	intronic	0	0	0	0	chr9:134928096
chr15	52206312	UTR3	0	0	chr15:96714475	chr9:113077667	0
chr15	64447641	UTR3	0	0	chr10:129799627	0	0
chr15	40955332	UTR3	0	0	0	0	chr10:57341352
chr15	85185205	UTR3	0	0	0	chr4:42274468	chr6:31379391
chr15	50658039	ncRNA_exonic	0	0	0	chr5:80367041	chr5:31270192
chr15	50652975	ncRNA_exonic	chr7:90469786	0	0	0	0
chr15	50662164	ncRNA_exonic	0	chr15:52901279	0	0	0
chr15	41591342	ncRNA_exonic	chr3:45478154	chr12:47782495	0	chr1:40883979	0
chr15	50660821	ncRNA_exonic	0	0	chr1:16172773	0	0
chr15	50658991	ncRNA_exonic	0	chr8:141247199	0	0	0
chr15	57596494	ncRNA_intronic	0	0	0	chr6:67511244	0
chr15	40955011	UTR3	chr17:14868053	0	chr8:97320141	0	0
chr15	52205443	UTR3	0	0	0	0	chr22:26516519
chr15	75645664	intronic	0	0	0	0	chr9:125318805
chr15	50996452	UTR3	0	chr17:54119426	0	0	0
chr15	74319066	intronic	0	0	0	0	chr13:104911069
chr15	65441955	UTR3	0	0	0	chr21:23866680	0
chr15	34524063	UTR3	0	chr3:166216814	0	0	0
chr15	50652986	ncRNA_exonic	0	0	chr10:51117262	0	0
chr15	41601026	ncRNA_exonic	0	0	0	0	chr17:71688243
chr15	50657967	ncRNA_exonic	0	chr7:93554273	0	0	chr20:42830875
chr15	40955516	UTR3	0	chr6:4482252	0	0	0
chr15	34524708	UTR3	0	0	chr22:39629609	0	0
chr15	64447343	UTR3	0	chr10:92011139	0	0	0
chr15	50655613	ncRNA_exonic	chr3:174157532	chr1:7654214	0	0	0
chr15	41594521	ncRNA_exonic	0	0	0	chr20:40243126	0
chr15	40954864	UTR3	0	0	chr14:21251713	0	0
chr15	50996417	UTR3	0	0	0	chr11:46044592	chr1:118847715
chr15	34524656	UTR3	0	0	0	chr15:70311318	0
chr15	40955086	UTR3	chr3:115581416	0	0	0	0
chr15	74319734	intronic	0	0	0	0	chr11:114359577
chr15	34523556	UTR3	chr6:138725113	0	0	chr2:106813323	0
chr15	64447545	UTR3	0	0	0	0	chr16:65327333
chr15	64447423	UTR3	0	0	0	0	chr18:71850532
chr15	40954972	UTR3	0	0	chr13:81971316	0	0
chr15	41579407	ncRNA_intronic	0	0	0	0	chr10:73202711
chr15	90375513	UTR3	0	0	chr1:219122702	0	0
chr15	50996490	UTR3	0	0	chr2:152767060	chr2:15138382	0
chr15	65441934	UTR3	0	0	chr20:56213968	0	chr1:237661738
chr15	50655681	ncRNA_exonic	0	chr12:55139741	0	0	chr9:20404049
chr15	34523451	UTR3	0	0	0	0	chr15:65243440
chr15	60714496	UTR3	0	0	chr10:72056168	0	0
chr15	90618702	ncRNA_exonic	chr17:34933027	0	0	0	0
chr15	64434502	intergenic	0	chr7:18997728	0	0	0
chr15	93437168	ncRNA_intronic	chr15:88230026	0	0	chr2:171671738	0
chr15	90619722	ncRNA_exonic	0	0	chr4:154818860	0	0
chr15	34523966	UTR3	chr9:29149375	0	chr14:36745215	0	0
chr15	74319236	intronic	0	0	0	0	chr18:71368912
chr15	75646087	synonymous	0	chr2:72225048	0	0	0
chr15	50659092	ncRNA_exonic	0	0	chr4:76044602	0	0
chr16	56974619	ncRNA_intronic	0	0	chr9:140041399	0	0
chr16	29680358	UTR3	0	0	0	0	chr3:158720730
chr16	11025593	UTR3	0	0	chr3:76971355	0	0
chr16	81063242	ncRNA_intronic	0	chr22:44071338	0	0	0
chr16	11020578	UTR3	0	chr7:81468950	0	0	0
chr16	31134928	ncRNA_intronic	0	0	chr10:34342958	chr12:104334800	0
chr16	70411626	UTR3	0	0	0	chr5:141607627	0
chr16	75479394	UTR3	0	0	0	0	chr18:3773105
chr16	29679638	UTR3	chr5:29588109	chr1:168902485	chr15:29782544	chr17:40018916	chr17:29794473
chr16	29707549	intronic	0	0	0	0	chr10:51099589
chr16	11025075	UTR3	0	chr3:175998331	0	0	0
chr16	31134397	ncRNA_intronic	0	0	0	0	chr5:38114617
chr16	31133097	intronic	0	0	0	chr18:8273670	0
chr16	29681005	UTR3	0	0	0	chr4:37692075	0
chr16	29678977	UTR3	0	0	0	0	chr7:152322848
chr16	57090315	ncRNA_intronic	0	chr4:82857063	0	chr4:60142405	0
chr16	66923259	UTR3	0	chr15:93273536	0	0	0
chr16	70290340	intronic	0	0	0	0	chr5:55793129
chr16	30593164	ncRNA_exonic	chr17:53323911	0	0	0	chr14:43163204
chr16	81064649	ncRNA_exonic	chr2:83279230	0	0	0	0
chr16	29678844	UTR3	chr19:29664642	chr19:30647556	chr13:92972732	0	0
chr16	70283791	UTR3	0	0	0	chr16:18239453	chr8:185974
chr16	28968494	ncRNA_intronic	0	chr4:100663399	chr3:77885411	0	0
chr16	70410742	UTR3	0	0	chr18:70479257	0	0
chr16	29680696	UTR3	chr4:96504573	chr6:33208538	0	chr17:18130315	chr3:157105652
chr16	81063028	ncRNA_intronic	chr6:159555557	0	0	chr10:86542658	0
chr16	31134384	ncRNA_intronic	0	chr2:59994936	0	0	0
chr16	11025065	UTR3	chr13:71298819	0	0	0	0
chr16	57090234	ncRNA_intronic	0	0	0	0	chr19:10001502
chr16	88785336	ncRNA_exonic	0	0	chr7:75618564	0	0
chr16	23476526	UTR3	0	0	chr3:64890415	0	0
chr16	66924006	UTR3	0	0	0	0	chr20:17100234
chr16	29680732	UTR3	chr7:105426156	chr3:124423525	chr7:96623558	chr5:119330525	chr11:134688730
chr16	46832320	UTR3	chr10:119026186	0	0	0	0
chr16	72058817	UTR3	0	0	0	0	chr17:2809260
chr16	29680945	UTR3	0	0	0	chr12:77104807	0
chr16	31134254	ncRNA_intronic	chr7:114245894	0	0	0	0
chr16	28966624	intronic	0	0	chr3:140279188	0	0
chr16	66924095	UTR3	0	0	0	0	chr19:5401957
chr16	19714080	UTR3	0	chr11:126105374	0	0	0
chr16	57090422	ncRNA_intronic	0	0	chr16:53720895	0	0
chr16	89603963	UTR3	chr16:86371834	0	chr16:78239233	0	0
chr16	11022328	UTR3	chr1:103246653	0	0	0	chr14:88739757
chr16	29680602	UTR3	0	0	chr17:2972061	0	0
chr16	31133967	ncRNA_intronic	0	0	0	0	chr19:48324829
chr16	48386411	UTR3	0	0	0	chr11:60849128	0
chr16	70283771	UTR3	chr17:54822954	0	0	chr5:36638832	0
chr16	70410681	UTR3	0	0	0	chr22:28210264	chr5:53776997
chr16	50139294	ncRNA_intronic	0	0	chr8:79042634	chr9:35356074	0
chr16	69357325	intronic	0	chr19:49721372	0	0	chr7:4535229
chr16	4512245	intronic	0	0	0	0	chr18:9519346
chr16	4512223	intronic	0	chr20:42552407	0	chr6:117379224	0
chr16	89754046	intronic	0	0	0	0	chr5:135544828
chr16	31134953	ncRNA_intronic	0	chr19:56966316	0	0	chr12:114807679
chr16	48388354	UTR3	chr14:96201407	0	0	0	0
chr16	81063016	ncRNA_intronic	0	chr18:75497107	0	0	0
chr16	4512941	intronic	0	0	0	chr7:139685543	0
chr16	28968779	ncRNA_intronic	0	0	0	0	chr5:144536619
chr16	72061304	UTR3	0	0	0	chr3:136253846	0
chr16	29680623	UTR3	0	0	chr3:70724106	0	0
chr16	31134561	ncRNA_intronic	0	chr9:110776207	0	0	0
chr16	81064492	ncRNA_exonic	chr1:148594319	0	chr4:7627519	0	chr12:32143199
chr16	70410711	UTR3	0	0	chr15:87619115	0	chr11:32509751
chr16	70410751	UTR3	0	0	chr2:145834898	0	0
chr16	11929447	UTR3	0	0	0	chr5:162083137	0
chr16	29681458	UTR3	0	0	0	0	chr7:83277714
chr16	56974618	ncRNA_intronic	0	0	0	0	chr10:110170558
chr16	29679822	UTR3	0	chr8:103892645	0	0	0
chr16	11025703	UTR3	0	0	0	0	chr3:7395615
chr16	30592322	ncRNA_intronic	chr6:890179	0	0	0	0
chr16	22296860	UTR3	chr5:20621282	chr13:21796226	0	0	chr20:5843917
chr16	70411134	UTR3	0	0	0	chr19:46021133	0
chr16	4801826	ncRNA_intronic	0	0	chr1:156442626	0	0
chr16	31463499	ncRNA_intronic	0	0	0	0	chr11:72247240
chr16	15794560	intronic	0	0	0	chr4:79159059	0
chr16	66924111	UTR3	0	0	0	0	chr8:22759248
chr16	70282636	UTR3	0	chr11:100930261	0	chr3:56012948	0
chr16	88726835	intronic	0	0	0	0	chr8:132653024
chr16	4513128	intronic	0	0	chr8:112791225	0	0
chr16	4512262	intronic	0	0	0	0	chr6:166784550
chr16	29680796	UTR3	chr12:29025935	0	0	0	0
chr16	48388258	UTR3	chr21:21240136	0	0	chr20:45108881	0
chr16	29681086	UTR3	0	0	chr12:114389921	0	chr17:53428254
chr16	11025439	UTR3	0	chr10:56941300	0	0	0
chr16	48388317	UTR3	0	0	0	0	chr8:10304770
chr16	66921601	UTR3	chr8:49444942	0	0	0	0
chr16	89754098	intronic	0	chr3:187857984	chr22:45622617	0	0
chr16	48388183	UTR3	chr22:35992907	0	0	0	0
chr16	89754110	intronic	0	0	0	0	chr1:165278060
chr16	29679628	UTR3	0	chr8:30210723	0	chr17:39954855	0
chr16	11025452	UTR3	0	0	0	0	chr4:40874588
chr16	70281075	UTR3	0	0	chr15:89042845	0	0
chr16	81064217	ncRNA_intronic	0	0	0	0	chr16:85305204
chr16	9200237	ncRNA_exonic	0	0	0	0	chr8:79714916
chr16	57091051	ncRNA_intronic	0	0	chr4:115437758	0	0
chr16	81063354	ncRNA_intronic	0	0	0	0	chr14:86530571
chr16	29679860	UTR3	0	0	chr11:111138432	0	0
chr16	29681050	UTR3	0	0	chr1:95083434	0	chr6:36806926
chr16	29679639	UTR3	chr5:29588109	0	chr5:31810562	chr14:33468589	chr17:29794473
chr16	50139515	ncRNA_intronic	chr7:105426156	0	0	0	0
chr16	56974492	ncRNA_intronic	0	0	chr13:62870948	0	0
chr16	3729134	intronic	chr14:97803179	0	0	0	0
chr16	4512351	intronic	0	0	0	0	chr1:243902395
chr16	31134248	ncRNA_intronic	0	0	0	chr12:46415494	0
chr16	29680600	UTR3	0	0	0	chr18:57867599	0
chr16	56974358	ncRNA_intronic	0	0	chr4:187395805	0	0
chr16	81964188	intronic	0	chr1:99248879	0	0	0
chr16	11025071	UTR3	chr2:32898139	0	0	0	chr4:23749035
chr16	29681610	UTR3	chr5:7971776	0	0	0	chr3:84555563
chr16	70411227	UTR3	chr6:150644030	0	chr2:8738983	0	0
chr16	15795043	intronic	chr4:66293056	chr5:11296278	0	0	0
chr16	19714070	UTR3	0	0	chr2:92309735	0	0
chr16	75479377	UTR3	0	0	chr15:55340259	chr2:1736229	0
chr16	66923401	UTR3	chr2:26788336	0	0	0	0
chr16	70290336	intronic	0	chr7:138576728	0	0	0
chr16	69356846	intronic	0	0	chr2:239077728	0	0
chr16	66922246	UTR3	0	chr4:58948546	chr4:110234827	0	0
chr16	81014384	UTR3	0	0	chr1:57556444	chr14:43897477	0
chr16	70610885	UTR3	0	chr20:31011218	0	chr13:106330740	0
chr16	81064611	ncRNA_exonic	chr22:29335862	0	0	chr14:77534266	0
chr16	28966987	intronic	0	0	0	chr12:65062756	0
chr16	29680648	UTR3	0	chr14:34374015	0	0	0
chr16	31134663	ncRNA_intronic	0	0	0	0	chr4:190905013
chr16	31134383	ncRNA_intronic	0	0	0	0	chr12:77978279
chr16	31135067	ncRNA_exonic	0	0	0	0	chr8:111986046
chr16	66924005	UTR3	0	chr8:117309757	0	0	0
chr16	57211781	intronic	0	0	chr18:19730263	0	0
chr16	66923452	UTR3	chr18:41586433	0	0	0	chr5:1859667
chr16	75633117	ncRNA_intronic	0	0	0	0	chr17:5636969
chr16	29679886	UTR3	chr7:105426156	0	0	0	0
chr16	22299403	ncRNA_intronic	chr9:68997735	0	0	0	0
chr16	88785189	ncRNA_exonic	0	0	0	chr3:140859550	0
chr16	29681002	UTR3	chr13:77512988	0	0	0	0
chr17	33827631	ncRNA_intronic	0	0	0	0	chr18:46166223
chr17	4930742	UTR3	0	0	chr5:141983706	0	chr12:78384055
chr17	16374567	intronic	chr14:23267363	0	0	chr10:51753549	chr3:41138914
chr17	57279282	UTR3	0	0	0	0	chr1:68665338
chr17	4929861	UTR3	0	chr6:53700598	chr2:4282547	0	0
chr17	37918974	UTR3	0	0	0	chr9:29291126	0
chr17	420897	UTR3	chr10:3393851	0	0	0	0
chr17	66420935	ncRNA_intronic	0	0	0	0	chr7:130928178
chr17	57280770	ncRNA_intronic	0	0	0	0	chr1:3612294
chr17	37917183	UTR3	0	chr5:86186993	chr5:179569991	0	0
chr17	57279273	UTR3	0	chr14:95591498	0	0	0
chr17	76418696	intronic	chr15:89370302	0	0	0	0
chr17	35972394	ncRNA_intronic	0	0	chr5:11744808	0	chr9:73111734
chr17	2321719	UTR3	0	0	chr21:9851841	0	0
chr17	3579118	intronic	0	0	chr16:10370805	0	0
chr17	37919058	UTR3	0	0	0	0	chr1:47329476
chr17	3578942	intronic	0	0	chr18:41837966	0	0
chr17	34154589	ncRNA_intronic	0	0	0	0	chr9:28128863
chr17	4931114	UTR3	0	chr1:11734286	0	0	0
chr17	418564	UTR3	0	0	0	0	chr5:54287579
chr17	57281059	ncRNA_intronic	chr8:95456356	0	0	0	chr4:6134831
chr17	37917323	UTR3	chr19:14895267	0	0	0	0
chr17	76418839	intronic	0	chr7:152271580	0	0	0
chr17	65334725	UTR3	0	0	0	0	chr6:92388725
chr17	37917186	UTR3	chr17:14897680	0	0	chr5:38667072	0
chr17	5114695	ncRNA_intronic	chr9:80578546	0	0	0	0
chr17	73940187	ncRNA_intronic	0	chr18:947493	chr7:42443661	0	0
chr17	73940167	ncRNA_intronic	chr8:65318310	0	0	0	0
chr17	35837977	UTR3	0	0	chr16:13297348	0	chr5:115960483
chr17	57279068	UTR3	chr21:41421154	0	0	0	0
chr17	49041746	UTR3	0	0	chr7:49438509	0	0
chr17	33795080	intergenic	0	0	chr22:17769065	0	0
chr17	37919057	UTR3	0	0	0	0	chr17:947523
chr17	71171696	ncRNA_intronic	0	0	chr14:88800193	0	0
chr17	37918139	UTR3	0	0	0	chr16:82098308	0
chr17	78294728	UTR3	chr10:45754250	0	0	0	0
chr17	76156844	intronic	0	0	0	0	chr3:124474634
chr17	79527570	intronic	0	0	0	0	chr8:82578164
chr17	35875738	UTR3	0	chr13:54323439	0	0	0
chr17	49041769	UTR3	0	0	0	0	chr3:188533913
chr17	79527545	intronic	0	0	0	0	chr10:24153999
chr17	1684306	UTR3	chr9:91108677	0	0	0	0
chr17	57279185	UTR3	chr6:33198207	0	0	0	0
chr17	30656465	ncRNA_intronic	chr5:155793217	0	0	0	0
chr17	18176090	intergenic	0	0	0	0	chr11:122983644
chr17	72464611	intronic	0	0	chr2:72550565	0	0
chr17	71171708	ncRNA_intronic	0	0	chr3:62662853	chr15:54074644	chr2:77880815
chr17	2321772	UTR3	0	0	0	chr8:116214375	0
chr17	35875596	UTR3	chr10:90930211	chr7:41199153	0	0	0
chr17	37006143	UTR3	0	0	0	chr9:83372738	0
chr17	1684121	UTR3	0	chr6:15860335	0	chr11:28380123	0
chr17	5116805	ncRNA_intronic	0	0	0	0	chr21:21839354
chr17	62485822	intronic	0	0	0	0	chr5:31777797
chr17	35837971	UTR3	0	0	0	0	chr8:753524
chr17	42876791	UTR3	chr5:174441565	0	0	0	0
chr17	37918935	UTR3	0	0	chr1:239856844	0	0
chr17	420790	nonsynonymous	0	0	0	chr12:29404202	0
chr17	57279264	UTR3	0	0	0	0	chr11:57423627
chr17	2321801	UTR3	0	0	0	0	chr7:24360747
chr17	49042246	UTR3	0	chr1:87481229	0	0	0
chr17	3578951	intronic	0	0	0	chr7:114713111	0
chr17	4931122	UTR3	0	0	0	0	chr8:108780909
chr17	2321762	UTR3	0	0	0	0	chr2:89153049
chr17	57280617	ncRNA_intronic	0	chr18:45507828	0	0	0
chr17	37915525	UTR3	0	chr20:59379480	0	0	chr2:140068303
chr17	73939212	UTR3	0	0	0	chr2:74974338	0
chr17	41371614	ncRNA_intronic	0	0	0	0	chr6:166900006
chr17	41370424	ncRNA_intronic	0	chr1:234428849	chr7:64049316	0	0
chr17	18175258	intergenic	0	0	0	0	chr1:180379441
chr17	62480105	intronic	0	0	chr19:720933	0	0
chr17	5117670	ncRNA_intronic	0	0	0	0	chr20:11976121
chr17	18176185	intergenic	0	0	chr16:86235528	0	0
chr17	5116962	ncRNA_intronic	0	0	0	chr13:93286317	0
chr17	3577608	intronic	0	chr16:24875652	0	0	0
chr17	46941678	UTR3	chr3:193797999	0	0	0	chr13:101788881
chr17	18175174	intergenic	0	chr2:148576228	0	0	0
chr17	3577459	intronic	0	chr9:140956035	0	0	chr16:87869313
chr17	3579160	intronic	0	0	0	0	chr11:45286040
chr17	57279253	UTR3	chr11:117347592	0	chr2:31203158	0	chr5:104897319
chr17	2321832	UTR3	0	0	chr19:41249446	0	0
chr17	26935448	ncRNA_exonic	chr6:36099050	0	0	chr1:67747254	chr10:77785539
chr17	4931059	UTR3	chr2:54966547	0	0	0	0
chr17	35877265	UTR3	0	0	0	chr1:231846421	0
chr17	43220185	UTR3	chr16:24309433	0	0	0	0
chr17	35837670	UTR3	0	0	0	0	chr20:7159543
chr17	35875739	UTR3	0	0	0	chr11:6208258	0
chr17	73940988	ncRNA_intronic	chr3:73912152	0	0	0	0
chr17	34154590	ncRNA_intronic	0	0	chr8:10263024	0	0
chr17	37916554	UTR3	0	0	0	0	chr6:129062706
chr17	4929816	UTR3	0	0	0	chr13:79175810	chr22:42625236
chr17	79528269	intronic	0	0	0	0	chr5:147334141
chr17	33798294	intergenic	0	0	0	0	chr22:21990752
chr17	65335477	UTR3	0	chr18:43345703	0	0	0
chr17	38075867	upstream	0	0	chr4:55173153	0	chr3:152871581
chr17	73886004	UTR3	0	chr2:178429587	0	0	0
chr17	5390697	intronic	0	0	0	0	chr13:83995858
chr17	4930111	UTR3	0	0	0	chr3:16863031	0
chr17	4929954	UTR3	0	0	0	chr14:73189376	0
chr17	76418993	intronic	0	0	0	chr10:9010111	0
chr17	419692	UTR3	chr12:50220152	0	0	0	0
chr17	3580176	intronic	0	chr9:140786708	0	0	0
chr17	25629179	intronic	0	chr6:155311643	chr2:229064995	0	0
chr17	4930504	UTR3	0	0	chr11:82827571	0	chr2:45561622
chr17	78294209	UTR3	0	0	0	0	chr6:98331498
chr17	37005868	UTR3	0	chr4:189590999	0	0	0
chr17	4931092	UTR3	chr5:26730775	0	0	0	chr2:8204159
chr17	57280769	ncRNA_intronic	0	0	0	0	chr8:55764240
chr17	73940440	ncRNA_intronic	chr13:55276148	0	0	chr7:146783263	0
chr17	37918967	UTR3	0	0	0	chr3:52320581	0
chr17	25641509	UTR3	0	0	chr8:18425475	0	0
chr17	72464571	intronic	0	0	0	0	chr1:44539834
chr17	16374148	intronic	0	0	0	0	chr6:157890004
chr17	79527657	intronic	0	chr6:24868049	0	0	0
chr17	18175333	intergenic	0	chr10:6757558	chr13:44645820	0	0
chr17	5114624	ncRNA_intronic	chr10:131694149	0	0	0	0
chr17	49042177	UTR3	0	0	chr1:169478261	0	0
chr17	42880112	UTR3	chr1:93748218	0	chr7:141146821	0	0
chr17	37918086	UTR3	0	0	0	0	chr18:51675628
chr17	27049326	ncRNA_intronic	0	0	chr16:64515531	0	chr12:64238772
chr17	4930524	UTR3	0	0	0	0	chr4:112802864
chr17	49041827	UTR3	0	chr1:244543982	0	0	0
chr17	73940109	ncRNA_intronic	0	0	0	0	chr11:61705632
chr17	4931109	UTR3	0	0	chr8:103272556	chr11:112139157	0
chr17	60527723	UTR3	chr16:69697201	0	chr6:4809867	chr1:192876091	0
chr17	76156937	intronic	0	0	0	0	chr7:157938921
chr17	60528066	UTR3	chr6:55912792	chr4:185780535	0	chr7:153809446	0
chr17	34154219	ncRNA_intronic	0	0	0	0	chr11:70391717
chr17	65335454	UTR3	0	chr9:132331196	0	0	0
chr17	2320651	UTR3	0	0	0	0	chr5:16029894
chr17	28963739	intergenic	0	chr18:69164991	0	0	0
chr17	45566179	intergenic	0	0	chr5:43475224	0	0
chr17	41370518	ncRNA_intronic	0	0	0	chr2:214003165	0
chr17	73940231	ncRNA_intronic	0	0	0	0	chr7:5826406
chr17	420828	synonymous	0	0	chr14:24890926	0	0
chr17	35877234	UTR3	0	0	0	0	chr3:8566151
chr17	1683647	UTR3	0	chr20:13375051	0	0	0
chr17	38075873	upstream	0	0	0	0	chr18:37628108
chr17	65334856	UTR3	0	0	0	0	chr4:4029377
chr17	73940888	ncRNA_intronic	chr10:834447	0	0	chr15:68616052	0
chr17	42877148	UTR3	0	chr2:108055893	0	0	chr18:29671886
chr17	78294543	UTR3	0	0	chr2:62204538	0	0
chr17	73939141	UTR3	0	0	0	chr10:106296568	0
chr17	57280752	ncRNA_intronic	0	chr17:6464306	0	0	0
chr17	33828157	ncRNA_intronic	0	0	0	0	chr10:19929511
chr17	35877304	UTR3	0	chr12:126494833	chr22:36030278	chr1:61117760	0
chr17	27049377	ncRNA_intronic	0	0	chr17:52224444	0	0
chr17	1684091	UTR3	0	chr4:130039692	0	0	0
chr17	18177379	UTR3	0	chr2:223678685	0	0	0
chr17	3577542	intronic	0	chr6:110256120	0	0	0
chr17	46941503	UTR3	0	0	0	0	chr6:100843858
chr17	35837821	UTR3	0	0	chr7:138923064	chr2:76663933	0
chr18	77917074	ncRNA_intronic	0	0	0	chr11:126050381	0
chr18	32827734	UTR3	0	0	0	chr7:15579410	0
chr18	691546	intronic	0	0	0	chr18:63036425	0
chr18	691566	intronic	chr10:67486870	0	0	0	0
chr18	32839224	intronic	0	0	0	0	chr1:191111516
chr18	56419911	ncRNA_exonic	0	0	chr4:13886794	0	chr2:170450869
chr18	32829506	UTR3	0	chr9:133040448	0	0	0
chr18	691474	intronic	0	0	chr8:21469349	0	0
chr18	56420659	ncRNA_intronic	chr3:186039257	0	0	0	0
chr18	29651362	ncRNA_intronic	0	0	chr18:25056088	chr4:168792206	chr12:95791698
chr18	29652079	ncRNA_intronic	0	0	0	chr18:21832881	0
chr18	692496	intronic	chr18:76432319	0	0	0	0
chr18	47919605	UTR3	chr13:47429677	chr22:41889039	chr6:156148849	chr8:50351032	chr14:55873595
chr18	56420660	ncRNA_intronic	0	0	0	chr3:59412473	0
chr18	56420701	ncRNA_intronic	0	0	chr19:43244436	0	0
chr18	32828735	UTR3	0	0	0	0	chr8:13944675
chr18	691578	intronic	0	0	0	chr7:95085642	chr20:4397743
chr18	29651886	ncRNA_intronic	0	0	chr10:58832032	chr20:16909863	0
chr18	56420519	ncRNA_intronic	0	0	0	0	chr1:43110409
chr18	29648947	ncRNA_intronic	0	0	0	chr1:22346342	0
chr18	77917100	ncRNA_intronic	0	0	0	0	chr2:168891680
chr18	32843123	nonsynonymous	0	0	0	0	chr2:81329938
chr18	56420636	ncRNA_intronic	0	0	chr7:114045485	0	0
chr18	56420505	ncRNA_intronic	0	0	chr7:89687313	0	0
chr18	29648942	ncRNA_intronic	0	0	0	0	chr2:131585373
chr18	32829406	UTR3	0	0	chr7:41940135	0	0
chr19	1033457	intronic	0	0	0	0	chr3:19661285
chr19	11561186	intronic	chr5:34823336	0	0	chr5:23820503	0
chr19	58372365	UTR3	0	0	chr17:34167766	0	chr10:56068190
chr19	19793292	UTR3	0	0	0	chr6:51483243	0
chr19	57818763	ncRNA_exonic	chr3:112929363	0	0	0	0
chr19	58372722	UTR3	0	chr9:7286241	0	0	0
chr19	38123816	UTR3	0	chr1:231770474	0	0	0
chr19	20726898	UTR3	0	0	0	0	chr10:27696091
chr19	1590282	intronic	0	0	0	0	chr4:30081379
chr19	21475001	UTR3	0	0	0	0	chr15:51487736
chr19	57818348	ncRNA_exonic	0	0	0	chr10:16665158	0
chr19	21722353	intronic	0	chr4:22933568	0	0	0
chr19	46053159	UTR3	0	0	chr5:62750637	0	0
chr19	1586624	intronic	0	chr1:221947575	0	0	chr6:100642385
chr19	58825872	ncRNA_intronic	0	0	chr15:64179140	0	chr5:55205334
chr19	55900542	UTR3	0	0	0	0	chr9:113722359
chr19	6584355	intronic	0	0	0	chr5:36719828	0
chr19	21367098	UTR3	0	0	0	chr13:34250826	0
chr19	39983252	intergenic	0	0	0	chr16:49253077	0
chr19	36261079	ncRNA_intronic	0	chr12:16272706	0	chr3:111517048	0
chr19	53382111	UTR3	0	chr8:65429032	0	0	0
chr19	7759823	intronic	0	0	0	chr17:68569957	0
chr19	57727600	UTR3	0	0	0	0	chr1:9454253
chr19	53066630	intergenic	0	0	0	0	chr3:122846075
chr19	1587591	intronic	0	0	chr1:162837858	0	0
chr19	51305859	UTR5	0	chr22:50110072	0	0	chr7:142554692
chr19	56890566	intergenic	0	0	0	chr16:74094760	0
chr19	56890090	intergenic	0	0	0	0	chr7:157894687
chr19	58416761	intronic	0	0	0	0	chr3:112478470
chr19	53206708	UTR3	0	chr15:65658521	0	chr13:52434977	0
chr19	36260470	ncRNA_intronic	chr13:23731507	0	0	0	0
chr19	58356540	UTR3	0	0	0	chr9:105514460	0
chr19	35821925	ncRNA_exonic	chr17:9766574	0	0	chr14:40263534	0
chr19	23438446	intergenic	0	0	chr13:101114122	0	0
chr19	46206728	UTR3	0	chr2:21618300	0	0	0
chr19	36261555	ncRNA_intronic	0	0	0	chr21:43140837	0
chr19	7758415	intronic	0	chr20:283596	chr10:725743	0	0
chr19	39918609	UTR3	chr11:26160318	0	0	0	0
chr19	9636559	UTR3	0	0	0	0	chr5:106114164
chr19	19902542	ncRNA_intronic	0	0	chr13:84518615	0	0
chr19	53059628	UTR3	0	0	chr16:12953823	chr8:28213890	chr12:1557706
chr19	56889953	intergenic	0	0	0	0	chr17:71475398
chr19	17524160	ncRNA_intronic	0	0	0	0	chr3:36708152
chr19	10474115	intronic	0	0	0	0	chr21:41047402
chr19	13884419	ncRNA_exonic	0	0	0	0	chr1:12047427
chr19	6587812	intronic	0	0	0	0	chr7:111566165
chr19	21372927	UTR3	chr2:121127245	chr11:25747583	0	0	0
chr19	58355779	UTR3	0	0	chr13:62822192	0	0
chr19	59078408	ncRNA_intronic	0	0	0	0	chr14:99325770
chr19	5909620	UTR3	0	0	0	chr3:100382543	chr4:41214007
chr19	39982388	downstream	0	0	chr11:133138559	0	0
chr19	11043614	intergenic	0	0	0	chr1:29819877	0
chr19	58417912	intronic	0	0	chr10:57147940	chr10:103852180	0
chr19	53060594	downstream	0	0	chr4:6675199	0	0
chr19	5709753	intronic	0	0	chr9:14689855	0	0
chr19	38124352	UTR3	0	chr2:56410666	chr18:11130608	0	0
chr19	7759968	intronic	0	chr20:39403985	0	0	0
chr19	58638293	UTR3	0	0	0	0	chr14:79834288
chr19	58355069	intronic	0	0	chr1:151680952	0	0
chr19	12757042	intronic	0	0	0	0	chr12:79465383
chr19	39981265	UTR3	chr1:173241676	0	chr20:15980941	0	chr15:95376007
chr19	53382117	UTR3	0	0	0	chr4:161215658	chr17:51670743
chr19	36261530	ncRNA_intronic	0	0	chr10:1905591	0	0
chr19	2077141	intronic	0	0	0	chr3:86496853	chr11:80091291
chr19	7759225	intronic	0	chr2:209376006	0	chr1:63046263	0
chr19	58354433	intronic	0	chr5:177234881	chr8:37712729	chr19:45020859	0
chr19	12057692	ncRNA_intronic	0	0	0	chr1:245458633	0
chr19	7760441	intronic	0	chr8:48661413	chr11:127902497	0	chr14:22056160
chr19	52566676	ncRNA_intronic	0	0	chr6:12258113	0	0
chr19	39918614	UTR3	0	0	0	0	chr20:61665831
chr19	57815844	ncRNA_exonic	0	0	0	0	chr10:3097512
chr19	13883892	ncRNA_intronic	0	chr2:16798983	0	0	0
chr19	19897160	ncRNA_intronic	0	0	0	chr1:153886601	0
chr19	11561161	intronic	0	0	0	chr12:85263065	0
chr19	1590114	intronic	0	0	chr9:11152847	0	0
chr19	21302962	UTR3	0	0	0	0	chr8:132276368
chr19	39981258	UTR3	0	chr4:109296214	0	0	0
chr19	36383078	intronic	0	0	0	chr9:130907394	chr3:3642776
chr19	21474901	UTR3	0	chr8:50103604	0	0	chr5:94551937
chr19	19793733	UTR3	chr4:96814068	0	0	chr17:68113623	0
chr19	21988103	UTR3	0	0	0	chr8:86425067	0
chr19	53206703	UTR3	0	0	0	0	chr22:39755614
chr19	37037174	UTR3	0	chr2:233573539	0	chr21:24577184	chr20:42480823
chr19	46053171	UTR3	0	0	0	0	chr7:31488591
chr19	11257197	UTR3	0	0	0	0	chr13:41984182
chr19	20310762	ncRNA_intronic	0	0	chr12:22042910	0	0
chr19	39982256	downstream	0	chr12:54882315	0	0	0
chr19	42375584	UTR3	0	0	0	chr18:34012022	0
chr19	9759167	UTR3	0	0	0	0	chr14:63517464
chr19	39982228	downstream	0	0	0	0	chr11:88428750
chr19	19897096	ncRNA_intronic	chr5:13372784	0	0	0	0
chr19	1587613	intronic	0	0	chr11:115972432	0	0
chr19	53121900	intronic	0	0	chr2:31156022	0	0
chr19	2327353	intronic	0	0	0	chr7:21723132	0
chr19	11560933	intronic	0	0	0	chr17:798868	chr14:85999565
chr19	57816158	ncRNA_exonic	0	chr1:83654900	0	0	0
chr19	13884346	ncRNA_exonic	chr7:105426156	chr20:15177858	chr16:76646224	chr8:14013709	chr10:14403423
chr19	13871712	intronic	0	0	chr4:7382576	0	0
chr19	2078062	intronic	0	0	0	0	chr9:85434941
chr19	52568106	UTR3	0	chr5:59900630	0	0	0
chr19	20726812	UTR3	0	0	chr8:26572245	0	0
chr19	55900648	UTR3	0	0	0	chr8:52511506	0
chr19	46123855	intronic	0	0	chr1:8823724	0	0
chr19	37815789	UTR5	0	chr12:47729847	0	0	0
chr19	11041441	downstream	0	chr2:73254779	0	0	0
chr19	5709854	intronic	0	chr15:25416266	0	0	0
chr19	10462116	intronic	chr9:68346111	0	chr2:124335861	0	0
chr19	5909721	UTR3	0	0	0	0	chr14:30848431
chr19	21301979	UTR3	0	0	0	0	chr4:43555027
chr19	19901920	ncRNA_intronic	0	chr15:94006445	chr14:94609263	0	0
chr19	39918594	UTR3	chr3:161206838	0	0	0	0
chr19	19897157	ncRNA_intronic	chr10:134366588	0	chr12:113452297	0	0
chr19	52535865	UTR3	0	0	0	chr13:105392446	0
chr19	21303034	UTR3	0	0	0	0	chr4:89318806
chr19	58418455	UTR3	0	0	0	0	chr1:231889726
chr19	10462150	intronic	0	chr1:160639369	0	chr16:83941030	0
chr19	18476253	UTR3	0	0	0	chr22:50159314	0
chr19	17663068	intronic	0	0	0	0	chr6:105540789
chr19	57817013	ncRNA_exonic	0	chr5:108201236	0	0	0
chr19	11561032	intronic	0	0	0	0	chr4:176683509
chr19	16661443	UTR3	0	0	0	0	chr10:82652398
chr19	11561359	intronic	0	chr2:40690975	0	0	chr4:188840877
chr19	53381775	UTR3	0	0	chr1:19292428	0	0
chr19	53150794	intronic	0	chr3:185233037	0	chr12:32007146	0
chr19	18670954	ncRNA_intronic	0	0	0	chr2:174805031	0
chr19	17936521	UTR3	chr5:166970737	0	0	0	0
chr19	40537305	UTR3	0	chr2:22653529	0	0	0
chr19	21559975	intronic	0	0	chr4:129717516	0	0
chr19	1590358	intronic	0	chr17:64881574	chr4:79527683	0	0
chr19	5909783	UTR3	0	chr1:244835803	chr19:52069089	0	0
chr19	53059435	UTR3	0	0	chr2:195626897	0	0
chr19	1589781	intronic	0	chr20:23495535	0	0	0
chr19	39079861	synonymous	0	0	0	0	chr13:107147896
chr19	52535211	UTR3	chr6:36830664	0	0	0	0
chr19	17937188	UTR3	0	0	0	chr9:79613382	0
chr19	46123469	intronic	0	0	chr11:6613660	chr10:62142590	chr4:7287131
chr19	58355614	intronic	0	0	chr11:27188829	0	0
chr19	46206786	UTR3	0	0	0	chr7:81375087	0
chr19	18479129	UTR3	0	0	0	chr3:161049234	0
chr19	13870868	intronic	0	chr12:1110123	0	0	0
chr19	40537307	UTR3	0	0	chr11:101632783	0	0
chr19	11560920	intronic	0	0	chr21:19575926	chr6:48346382	chr11:34307945
chr19	36382661	intronic	0	0	chr15:87118029	0	0
chr19	28301497	ncRNA_intronic	chr18:25758834	0	chr13:106321403	0	0
chr19	18477320	UTR3	0	chr8:22253843	0	0	0
chr19	18475168	UTR3	0	0	0	0	chr5:84751435
chr19	9635201	UTR3	0	0	0	0	chr1:20059705
chr19	36382554	intronic	0	chr19:5390888	0	0	0
chr19	35822009	ncRNA_intronic	0	chr4:106998527	0	0	0
chr19	13883482	ncRNA_intronic	0	0	chr1:13961616	0	0
chr19	58357264	UTR3	chr11:77011217	0	0	0	0
chr19	39918230	UTR3	chr2:183087966	0	0	0	0
chr19	46123457	intronic	0	chr14:105471365	0	0	0
chr19	18670944	ncRNA_intronic	0	0	chr18:69901686	chr16:62831452	0
chr19	18477329	UTR3	0	0	0	0	chr8:51961585
chr19	16745385	ncRNA_exonic	0	0	chr12:69483832	chr5:39736611	0
chr19	10462477	intronic	0	0	chr11:26418771	0	0
chr19	20310760	ncRNA_intronic	0	0	chr12:78157388	0	0
chr19	57816204	ncRNA_exonic	0	chr10:7667804	0	0	0
chr19	19018996	intronic	0	chr9:118897350	0	0	chr21:20923098
chr19	53914779	UTR3	0	chr19:7778284	0	0	0
chr19	16267255	intronic	chr18:4578533	0	0	0	0
chr19	18477345	UTR3	0	0	0	chr11:12292008	0
chr19	5909723	UTR3	0	0	0	0	chr3:107074375
chr19	13871486	intronic	chr20:61319625	chr11:63579265	0	0	0
chr19	19903175	ncRNA_intronic	0	0	chr5:56812806	0	0
chr19	39982231	downstream	0	0	0	0	chr5:174282871
chr19	1590495	intronic	0	chr4:143565148	chr1:244953981	0	0
chr19	21475016	UTR3	chr16:53369093	0	chr19:23756868	chr12:89408684	chr2:59571051
chr19	58375663	UTR3	chr16:17389493	0	0	0	0
chr19	21989242	UTR3	0	0	0	chr14:51962221	0
chr19	6584794	intronic	0	chr7:25512392	0	0	0
chr19	53383696	UTR3	chr9:88880606	chr18:67900181	0	0	chr10:62207883
chr19	21559412	intronic	0	0	chr5:105097324	0	chr20:24283356
chr19	58355762	UTR3	0	0	chr12:103836077	0	0
chr19	58417874	intronic	0	0	0	0	chr13:30858681
chr19	58414193	intronic	0	0	0	0	chr4:141685603
chr19	21367068	UTR3	chr8:28377795	chr1:170714492	0	0	0
chr19	9635213	UTR3	0	0	chr1:159788092	0	0
chr19	18477555	UTR3	0	0	0	0	chr19:57675575
chr19	18476415	UTR3	chr12:41720419	0	0	chr3:189776797	0
chr19	11945216	UTR3	0	0	0	0	chr7:8309687
chr19	53149707	intronic	0	0	chr1:177003043	0	0
chr19	59093997	intergenic	0	chr14:79937246	0	chr13:71787313	0
chr19	21722324	intronic	0	0	chr7:62721562	0	0
chr19	19793216	UTR3	0	chr11:78023604	0	0	0
chr19	19903253	ncRNA_intronic	0	chr2:18289149	chr2:100789886	0	0
chr19	46123143	intronic	0	0	chr7:29132279	0	0
chr19	16663242	UTR3	chr16:5167087	0	0	0	0
chr19	35822060	ncRNA_intronic	0	0	0	0	chr9:14293710
chr19	35822551	ncRNA_intronic	0	0	0	chr2:241909069	0
chr19	35821990	ncRNA_intronic	chr4:123599884	0	0	0	0
chr19	39982205	downstream	0	0	0	0	chr10:95394681
chr19	34961114	UTR3	0	0	chr21:35357137	0	chr4:16525974
chr19	9673672	UTR3	0	0	0	chr3:182787466	0
chr19	20309046	ncRNA_intronic	0	0	0	0	chr2:149221638
chr19	19902523	ncRNA_intronic	0	0	chr11:50330641	0	0
chr19	53207304	UTR3	chr16:90281854	0	chr17:72732048	0	0
chr19	36383051	intronic	0	0	0	chr2:119027460	0
chr19	3759151	intronic	0	chr21:15363458	chr8:28130619	0	0
chr19	13883381	ncRNA_exonic	0	0	chr8:135923075	chr17:40018916	chr2:188919085
chr19	19792874	UTR3	0	0	chr2:64469433	chr7:19244547	0
chr19	21988166	UTR3	0	0	chr12:8971581	chr1:198070601	0
chr19	7761394	intronic	0	0	0	chr2:191921096	0
chr19	56890021	intergenic	0	0	0	chr20:40051607	0
chr19	46206753	UTR3	0	0	chr15:40204520	0	0
chr19	57732061	UTR3	chr9:3902430	0	0	chr3:160594910	chr2:22183732
chr19	17662913	intronic	0	0	0	0	chr2:118900295
chr19	35830236	intronic	0	0	0	0	chr14:40685752
chr19	13871683	intronic	0	0	chr15:44198924	0	0
chr19	1587552	intronic	0	0	chr12:110623185	0	chr1:94509045
chr19	1590489	intronic	0	0	0	0	chr1:61842744
chr19	20310763	ncRNA_intronic	0	0	0	chr17:73630200	0
chr19	35822662	ncRNA_exonic	chr21:20228504	0	0	0	0
chr19	40537261	UTR3	0	0	0	0	chr3:26347840
chr19	40538503	UTR3	0	0	0	chr4:44382408	chr2:54905205
chr19	16966739	intronic	0	0	0	0	chr3:67431108
chr19	19793798	UTR3	0	0	0	0	chr15:101964288
chr19	1590509	intronic	0	0	chr17:43691752	0	0
chr19	12743469	UTR3	0	chr1:106430149	chr9:130793445	0	0
chr19	58375158	UTR3	chr5:78989108	0	0	0	0
chr19	12842733	intronic	0	0	chr7:62630990	0	0
chr19	18671949	ncRNA_intronic	0	chr3:70416264	chr11:4723264	0	0
chr19	17663471	intronic	chr3:194021343	0	0	0	0
chr19	39079860	nonsynonymous	0	0	0	0	chr13:79579048
chr19	40537162	UTR3	chr1:152788407	0	0	chr19:54388506	0
chr19	58355070	intronic	0	0	0	chr12:90841674	chr4:158601198
chr19	12025011	UTR3	chr11:44526028	0	0	0	0
chr19	18181498	UTR3	chr18:77207613	0	0	0	0
chr19	11560921	intronic	0	0	0	0	chr3:29233738
chr19	21560002	intronic	0	0	0	0	chr16:84063337
chr19	58375209	UTR3	0	chr10:48629538	0	0	0
chr19	36383007	intronic	0	chr8:4476082	chr1:189613143	0	chr2:39178800
chr19	16747301	ncRNA_exonic	0	0	chr14:81179952	0	0
chr19	39983251	intergenic	0	0	0	chr5:39540595	0
chr19	58375318	UTR3	0	0	chr7:40508606	0	chr8:18879072
chr19	39982631	intergenic	0	0	chr9:11741309	0	0
chr19	19793795	UTR3	0	0	0	0	chr1:88805575
chr19	21474425	UTR3	chr4:10020211	0	0	0	0
chr19	5909722	UTR3	0	0	0	0	chr3:183756441
chr19	42375624	UTR3	0	chr16:77861399	0	0	0
chr19	16663416	UTR3	0	chr8:129369536	chr12:47560653	chr11:7001738	chr11:97402709
chr19	16747278	ncRNA_exonic	0	0	0	0	chr9:355140
chr19	46123468	intronic	0	0	0	0	chr1:29775556
chr19	11561140	intronic	0	0	0	chr7:12178420	0
chr19	18477781	UTR3	0	chr10:132501190	0	0	0
chr19	17662968	intronic	0	0	0	0	chr3:42876853
chr19	13878243	intronic	0	0	0	0	chr3:191031372
chr19	11560835	intronic	chr9:123112954	0	chr12:17197850	0	0
chr19	18477312	UTR3	0	0	chr20:4511479	chr18:23422070	0
chr19	17524979	ncRNA_intronic	0	chr5:171400204	0	0	0
chr19	18477438	UTR3	0	0	0	0	chr6:2940746
chr19	21303010	UTR3	0	chr17:3299441	0	0	0
chr19	34961096	UTR3	chr16:86401291	0	chr8:3892694	chr1:197417254	chr6:160527180
chr19	59093999	intergenic	chr19:28871582	0	0	0	0
chr19	37815816	UTR5	0	0	0	0	chr2:173897565
chr19	21302864	UTR3	0	0	0	chr8:131511141	0
chr19	5909661	UTR3	0	0	0	0	chr4:6386881
chr19	13884418	ncRNA_exonic	0	0	chr5:146809104	chr4:87090127	chr1:12050929
chr19	16661370	UTR3	0	chr2:80940302	0	0	chr2:141068661
chr19	6584470	intronic	0	0	chr17:14792197	0	0
chr19	21475013	UTR3	0	chr17:35278608	0	0	0
chr19	7760490	intronic	0	0	0	0	chr14:58457251
chr19	57725862	UTR3	0	0	0	0	chr1:7581310
chr19	52566739	ncRNA_intronic	chr17:25792519	0	chr16:73917038	chr17:52925395	chr8:30268519
chr19	36261214	ncRNA_intronic	0	chr7:33445731	0	chr15:96774114	0
chr19	58372249	UTR3	0	0	chr2:71839386	0	0
chr19	18669846	ncRNA_exonic	0	chr2:182834344	0	0	chr19:54725040
chr19	53998144	UTR3	0	0	0	0	chr6:66766237
chr19	46206769	UTR3	0	chr5:76960673	0	0	0
chr19	13884199	ncRNA_exonic	0	0	chr2:14863682	0	0
chr19	53998198	UTR3	0	chr9:91591222	0	0	0
chr19	13883527	ncRNA_intronic	0	0	0	0	chr5:104762212
chr19	58375685	UTR3	0	0	chr4:6348297	chr10:52378573	0
chr19	58355074	intronic	chr6:153661753	0	0	0	0
chr19	39982430	downstream	chr16:51108415	0	0	0	chr8:36517921
chr19	46123528	intronic	0	0	chr2:39747385	0	0
chr19	39981268	UTR3	0	0	0	0	chr5:157409929
chr19	11257329	UTR3	0	0	0	0	chr2:176364097
chr19	58356478	UTR3	0	0	0	chr1:43623203	0
chr19	13883388	ncRNA_exonic	0	0	chr4:14798735	0	chr12:24373235
chr19	53206617	UTR3	0	chr6:169618747	chr13:62070328	0	0
chr19	42376929	UTR3	0	0	chr4:11607797	0	0
chr19	48961806	intronic	0	chr1:184623812	0	0	0
chr19	36261516	ncRNA_intronic	0	0	0	0	chr1:157176957
chr19	21302045	UTR3	0	0	0	0	chr9:130644916
chr19	13871851	intronic	0	0	chr1:6425686	0	0
chr19	11043739	intergenic	chr1:155012139	0	0	0	chr15:89543504
chr19	13884084	ncRNA_exonic	chr4:53749562	0	chr18:68566444	chr16:19400852	0
chr19	3758294	intronic	chr10:119594740	0	0	0	0
chr19	16261274	intronic	0	chr15:59842827	0	0	0
chr19	19793888	UTR3	chr10:120762798	0	chr2:240174301	chr2:2493640	0
chr19	18671783	ncRNA_intronic	0	0	0	0	chr2:147760764
chr19	1590376	intronic	0	0	0	0	chr12:82986780
chr19	17663462	intronic	0	0	0	0	chr6:83374567
chr19	58355099	intronic	0	0	0	chr19:22469461	0
chr19	19792403	UTR3	0	0	chr11:126418057	0	0
chr19	52568025	UTR3	0	0	chr20:57940077	0	0
chr19	53914807	UTR3	chr1:201699318	0	chr12:110110542	0	0
chr19	3540015	UTR5	0	0	0	0	chr3:25512433
chr19	58372763	UTR3	0	0	0	chr1:162439177	chr2:101772528
chr19	53383412	UTR3	0	0	0	0	chr4:3463996
chr19	38897063	intronic	0	0	chr6:36716568	0	0
chr19	58375264	UTR3	0	chr9:19789253	0	0	0
chr2	203743918	UTR3	chr16:87499556	0	0	chr2:131059340	0
chr2	224620466	intronic	0	0	0	chr4:19928334	0
chr2	203745224	UTR3	0	0	chr11:59701073	0	0
chr2	204170041	UTR3	0	0	0	0	chr1:41958735
chr2	46804816	ncRNA_intronic	0	0	chr7:130580152	0	chr16:717496
chr2	3592607	intronic	0	chr9:129778713	0	chr5:126794160	chr10:93325241
chr2	216808755	intronic	0	0	chr1:118651647	0	0
chr2	24225113	UTR3	0	chr11:967944	0	0	0
chr2	206987605	UTR3	0	0	chr4:31237265	0	0
chr2	61369840	ncRNA_exonic	0	0	0	0	chr4:9470926
chr2	203743892	UTR3	0	0	0	0	chr12:89632063
chr2	128603745	UTR3	0	chr4:188677123	0	0	0
chr2	219102473	intronic	0	0	0	0	chr3:157081389
chr2	216808831	intronic	0	0	0	chr20:57474790	0
chr2	172179142	UTR3	0	0	chr11:20267967	0	0
chr2	114467557	intergenic	chr2:89389838	0	0	0	0
chr2	203744629	UTR3	0	0	chr8:103645715	0	0
chr2	24225177	UTR3	0	0	0	chr7:51662664	0
chr2	101891387	intergenic	0	0	0	0	chr1:31593241
chr2	24225329	UTR3	0	0	0	0	chr2:54270211
chr2	46804828	ncRNA_intronic	0	0	0	0	chr13:86481331
chr2	69689699	intronic	0	0	chr10:71302731	chr13:31236580	chr4:83520976
chr2	217366959	UTR3	0	chr17:45881564	0	0	0
chr2	173471894	UTR3	0	0	0	0	chr3:9730891
chr2	37331640	UTR3	chr21:15265731	0	0	0	0
chr2	114466200	intergenic	0	0	0	0	chr8:37631870
chr2	95811605	intergenic	chr10:128535506	0	0	0	0
chr2	198356799	intronic	0	0	0	chr9:44224183	0
chr2	206987319	UTR3	0	0	0	0	chr20:4943333
chr2	128603816	UTR3	0	0	chr13:71294719	0	0
chr2	114467639	intergenic	chr1:232993899	0	0	0	0
chr2	223424344	UTR3	chr8:132519190	0	0	0	0
chr2	86251099	UTR3	chr8:134949843	chr11:13628464	chr3:131104016	0	0
chr2	204168233	UTR3	0	0	0	0	chr12:90504988
chr2	3589525	intronic	0	0	0	chr11:132425831	chr17:35417856
chr2	223424234	UTR3	chr2:236463745	chr2:227573446	0	0	0
chr2	179299797	ncRNA_intronic	0	chr11:2424275	0	0	chr11:63082749
chr2	24225463	UTR3	chr17:62227915	0	0	0	0
chr2	114468231	intergenic	0	0	chr3:146865924	0	0
chr2	206981835	ncRNA_intronic	0	0	0	chr18:54914399	chr2:212820023
chr2	206987196	UTR3	0	0	0	0	chr12:129745363
chr2	224620424	intronic	0	0	0	chr11:61749279	chr2:133127154
chr2	217366803	UTR3	0	chr7:20304568	0	0	0
chr2	24225541	UTR3	0	0	0	0	chr2:224659581
chr2	217366580	UTR3	0	chr1:211287359	0	0	0
chr2	219101400	intronic	0	0	0	0	chr6:162514789
chr2	69690577	intronic	0	0	0	0	chr3:31878234
chr2	203744550	UTR3	0	chr19:31866649	chr14:41737334	0	0
chr2	86249787	UTR3	0	0	chr17:77903863	0	0
chr2	128601556	UTR3	0	0	0	0	chr14:43472181
chr2	203745108	UTR3	0	0	0	0	chr2:241386405
chr2	203742348	UTR3	chr12:68596790	0	chr11:124513196	0	chr12:70449818
chr2	224621767	intronic	0	0	0	0	chr11:9941749
chr2	172178588	UTR3	0	0	0	0	chr2:211914142
chr2	203163744	intronic	0	0	chr3:31835741	0	chr10:3327667
chr2	128951723	UTR3	0	0	chr18:66812705	0	chr16:79465566
chr2	224620490	intronic	0	0	chr1:218696903	0	0
chr2	114226740	intronic	0	chr6:113346015	0	0	0
chr2	24223353	UTR3	0	0	0	0	chr9:134988294
chr2	128602452	UTR3	0	0	0	0	chr1:193887383
chr2	37429626	UTR3	0	0	0	0	chr5:146666341
chr2	24225509	UTR3	0	chr16:58039960	0	0	0
chr2	216808952	UTR3	chr8:81238416	0	0	0	chr8:120403410
chr2	203744644	UTR3	0	chr1:188927464	0	0	0
chr2	202083057	UTR3	0	chr7:156211548	0	0	0
chr2	203163787	intronic	0	chr11:97272539	0	0	0
chr2	128603715	UTR3	0	0	chr19:4044157	0	0
chr2	99812843	UTR3	chr7:100090269	0	0	0	0
chr2	37331531	UTR3	chr3:172785212	0	0	0	0
chr2	219100549	intronic	0	0	0	chr6:158050729	0
chr2	179299584	ncRNA_intronic	0	chr13:35137814	chr22:45656661	0	0
chr2	179299768	ncRNA_intronic	0	chr9:3744653	0	0	0
chr2	201774641	UTR3	0	chr15:36133768	0	0	0
chr2	27537184	intronic	0	chr4:4820321	0	0	0
chr2	69688795	UTR3	0	0	chr10:72301100	0	0
chr2	114226800	intronic	0	0	chr5:62976945	0	0
chr2	99812897	UTR3	chr2:101682512	chr14:100073463	chr3:99810140	chr1:167536012	0
chr2	179299592	ncRNA_intronic	0	0	0	0	chr8:96872857
chr2	206986291	ncRNA_intronic	0	0	0	0	chr5:136744602
chr2	61369025	ncRNA_exonic	0	0	0	chr4:83574468	0
chr2	61276848	UTR3	0	0	0	0	chr10:55550548
chr2	206982295	ncRNA_intronic	0	0	chr2:180375855	0	chr12:27727931
chr2	128951009	UTR3	0	chr7:129143462	chr7:98221664	0	0
chr2	37330566	UTR3	0	0	chr14:85979230	0	0
chr2	85838241	UTR3	0	0	0	0	chr3:154578583
chr2	24225065	UTR3	0	chr16:77885101	0	0	0
chr2	219263621	ncRNA_exonic	chr10:67546663	0	0	0	0
chr2	32534838	UTR3	0	0	0	0	chr2:33915302
chr2	172178990	UTR3	0	0	0	0	chr8:11550749
chr2	219102429	intronic	0	0	0	0	chr6:68548245
chr2	206987652	UTR3	chr20:24261379	0	0	0	chr7:78033221
chr2	198356725	intronic	0	0	0	0	chr2:101222177
chr2	128602455	UTR3	0	0	0	0	chr2:112882379
chr2	128603114	UTR3	0	0	chr8:103689301	0	0
chr2	114468124	intergenic	0	0	chr3:135355330	0	chr11:26580306
chr2	208619315	UTR3	0	0	0	0	chr6:1754051
chr2	217366793	UTR3	0	chr10:122960855	0	0	0
chr2	128603584	UTR3	0	0	chr9:137198006	0	0
chr2	114467630	intergenic	chr17:5118345	0	0	0	0
chr2	61276765	UTR3	0	0	chr3:153549879	0	0
chr2	179298489	ncRNA_exonic	chr9:122923263	0	0	0	0
chr2	37330435	UTR3	0	chr11:84072793	0	0	0
chr2	223424435	UTR3	0	0	chr22:33641971	0	0
chr2	114466116	intergenic	0	chr2:173831078	0	chr2:148815929	0
chr2	114226877	intronic	0	chr1:168223743	0	0	0
chr2	128603035	UTR3	chr1:191713548	0	0	0	0
chr2	128950542	UTR3	0	0	0	0	chr10:53795896
chr2	206986246	ncRNA_intronic	0	0	chr3:117240176	0	chr17:5411878
chr2	179303592	ncRNA_splicing	chr2:220468392	0	0	0	0
chr2	224618859	intronic	0	0	chr3:179387797	0	0
chr2	219101372	intronic	0	0	chr17:32601865	0	0
chr2	113963021	UTR3	chr7:144497091	0	0	0	0
chr2	37331547	UTR3	0	0	chr10:123776608	0	chr7:151734412
chr2	201843379	ncRNA_exonic	0	0	chr2:100876231	0	0
chr2	206982256	ncRNA_intronic	0	0	chr19:19923252	0	0
chr2	172179003	UTR3	0	0	0	0	chr6:166891730
chr2	224620932	intronic	0	0	0	chr2:43067494	0
chr2	172178753	UTR3	0	0	chr11:60764371	chr14:94687729	0
chr2	217366971	UTR3	0	0	chr2:153835083	0	0
chr2	69688902	intronic	chr9:17623325	0	0	0	0
chr2	37330476	UTR3	chr20:58407333	chr3:52913598	0	0	0
chr2	128950920	UTR3	0	chr20:5439147	0	0	0
chr2	201843464	ncRNA_exonic	0	chr10:133521031	chr2:123337079	chr7:127185791	0
chr2	201842408	ncRNA_intronic	0	chr14:106388933	chr20:20275237	0	0
chr2	201842391	ncRNA_intronic	0	0	chr4:89973522	chr16:86353446	0
chr2	24225050	UTR3	0	0	0	0	chr8:52275787
chr2	32535766	UTR3	0	0	chr18:32613774	0	0
chr2	172178669	UTR3	0	0	chr15:53999125	0	0
chr2	128601464	UTR3	chr4:128577743	chr3:131654610	0	chr6:114980510	chr9:137384805
chr2	114226752	intronic	0	0	0	chr16:67207962	0
chr2	69688991	intronic	0	0	chr15:75289965	0	0
chr2	198356795	intronic	0	0	chr10:123791205	0	0
chr2	179299021	ncRNA_intronic	chr20:50385418	chr10:89248635	0	0	0
chr2	37328008	UTR3	0	0	0	0	chr1:239276910
chr2	61369151	ncRNA_exonic	chr8:51523902	chr18:42885561	0	0	chr17:10365800
chr2	206987231	UTR3	0	0	0	0	chr5:158947692
chr2	61278018	UTR3	0	0	0	chr18:69312791	0
chr2	172178540	UTR3	0	0	chr10:49843021	chr5:80660580	0
chr2	216808482	intronic	0	0	0	chr3:32860717	0
chr2	32535746	UTR3	0	0	0	chr2:233060134	0
chr2	99812311	UTR3	0	0	chr2:128245066	0	0
chr2	37330521	UTR3	0	0	chr21:37448258	0	0
chr2	113962807	UTR3	chr3:3162708	0	chr2:230204949	0	chr11:107380226
chr2	179300030	ncRNA_intronic	0	0	0	0	chr5:37648997
chr2	69688754	UTR3	0	chr3:79694627	0	0	0
chr2	216808951	UTR3	chr16:71391170	0	0	0	chr2:173831934
chr2	128602365	UTR3	chr12:122803267	0	0	0	0
chr2	128603087	UTR3	0	0	chr20:11231706	0	0
chr2	231032763	downstream	0	0	0	chr21:45950540	0
chr2	201842434	ncRNA_intronic	0	0	chr2:57935537	chr7:67855445	0
chr2	179303595	ncRNA_exonic	chr6:138111376	0	0	0	0
chr2	179299570	ncRNA_intronic	0	0	chr3:123854928	0	0
chr2	203742340	UTR3	0	0	chr10:6648835	0	chr8:25742506
chr2	201774687	UTR3	0	chr7:66901844	0	0	0
chr2	86247559	UTR3	0	0	0	chr1:82543912	0
chr2	128950481	UTR3	0	0	0	chr4:34561698	0
chr2	216808835	UTR3	0	0	0	chr3:71361727	0
chr2	24225445	UTR3	0	0	chr2:70761939	0	chr16:27385464
chr2	231032725	downstream	chr4:183062143	chr6:57893388	0	0	0
chr2	231032789	downstream	chr5:118851659	0	0	0	0
chr2	37330620	UTR3	0	0	chr3:77356077	chr2:113504708	0
chr2	69689725	intronic	0	0	0	0	chr14:37333342
chr2	179299291	ncRNA_intronic	chr14:84655509	0	chr20:481929	0	0
chr2	61277486	UTR3	chr16:85781754	chr4:92888315	0	0	0
chr2	216808440	UTR3	0	0	chr7:116021868	0	0
chr2	128603119	UTR3	0	0	chr6:152359262	0	0
chr2	99814237	intronic	0	0	0	chr8:117961484	0
chr2	128950991	UTR3	0	chr14:103366828	0	0	0
chr2	99812787	UTR3	chr6:132767980	0	0	0	0
chr2	224618698	intronic	0	0	0	chr3:184497322	0
chr2	224622144	intronic	chr3:126286375	0	0	chr5:117283625	0
chr2	113962943	UTR3	0	0	chr14:22241661	0	0
chr2	86251104	UTR3	0	chr4:107310488	0	0	0
chr2	179303641	ncRNA_exonic	chr1:159912209	0	0	chr1:111217218	0
chr2	114465355	intergenic	0	0	0	0	chr1:105215475
chr2	224618056	intronic	0	chr13:110377021	0	0	0
chr2	172178680	UTR3	0	0	0	0	chr6:10898126
chr2	224620992	intronic	0	0	chr16:79303940	0	0
chr2	224620372	intronic	0	0	0	chr7:110749763	0
chr20	3849144	UTR3	chr4:167052536	0	0	0	0
chr20	25427946	UTR3	0	0	0	chr2:104200029	chr10:12616451
chr20	17942980	intronic	0	0	0	chr21:19495692	0
chr20	5175812	UTR3	chr19:39419354	0	0	0	0
chr20	5981214	ncRNA_exonic	0	chr10:17246902	0	0	0
chr20	44752751	intronic	0	0	0	0	chr11:2491751
chr20	3849206	UTR3	0	0	0	0	chr8:63031585
chr20	5978362	ncRNA_intronic	0	0	chr13:52076193	0	chr21:32882398
chr20	44513531	UTR3	0	0	0	0	chr6:133925425
chr20	3909939	UTR3	0	0	0	chr1:121398539	0
chr20	3200904	intronic	chr14:81728194	0	chr3:177664059	0	0
chr20	3200893	intronic	0	chr4:35380452	0	0	0
chr20	34301692	intronic	0	0	0	chr20:26250816	0
chr20	35409887	UTR3	0	0	0	0	chr16:81497304
chr20	25427805	UTR3	chr8:139395920	0	0	0	0
chr20	3201476	intronic	0	0	0	chr10:54683849	0
chr20	49497623	UTR3	0	0	0	chr11:49782772	0
chr20	3201328	intronic	0	0	chr3:34292252	0	0
chr20	34218094	intronic	chr6:44014294	0	0	0	0
chr20	3850136	UTR3	chr18:75782687	0	0	0	0
chr20	3850082	UTR3	0	0	chr7:144276154	0	0
chr20	48560675	intronic	0	0	0	chr6:80349247	chr1:241006452
chr20	49498418	UTR3	0	chr4:118808647	0	0	0
chr20	35410378	UTR3	0	0	0	0	chr7:70666230
chr20	49495145	UTR3	chr2:243073360	0	0	0	0
chr20	34217999	intronic	0	chr4:137495202	0	0	0
chr20	43707759	UTR3	0	0	chr12:70285417	0	0
chr20	44752819	intronic	0	0	chr3:10526546	0	0
chr20	49497750	UTR3	0	0	0	0	chr2:116572131
chr20	3909319	UTR3	0	0	0	0	chr7:119011746
chr20	49497071	UTR3	0	0	0	chr21:37476098	0
chr20	3851209	UTR3	0	0	0	0	chr7:22224314
chr20	49498297	UTR3	0	0	chr6:50620566	0	0
chr20	3848163	UTR3	0	0	0	0	chr4:33320598
chr20	3853005	UTR3	0	chr15:54777779	0	0	0
chr20	35409709	UTR3	0	0	0	0	chr11:101918208
chr20	3909607	UTR3	0	0	0	chr11:79220670	0
chr20	3850002	UTR3	0	0	chr8:39890150	0	chr11:116251420
chr20	35410314	UTR3	0	0	chr11:22913578	0	0
chr20	3849095	UTR3	0	0	0	0	chr13:62048204
chr20	3850355	UTR3	0	chr15:56199445	0	0	0
chr20	5570158	intronic	0	0	chr20:37541992	0	0
chr20	5175523	UTR3	0	0	0	chr6:149346136	0
chr20	34217745	intronic	0	0	0	chr2:236217045	0
chr20	3848214	UTR3	0	0	chr20:45771545	0	0
chr20	49498267	UTR3	chr2:218032005	0	0	0	0
chr20	3850027	UTR3	0	0	0	chr2:47934280	0
chr20	3854106	UTR3	0	0	chr12:68782910	chr3:29494147	chr19:47555902
chr20	49497568	UTR3	0	0	0	chr1:143759376	0
chr20	3200939	intronic	0	0	chr16:11787056	0	0
chr20	49497677	UTR3	chr9:79746476	chr15:48133993	0	0	0
chr20	3850081	UTR3	0	chr9:86200809	0	0	0
chr20	3850432	UTR3	chr4:7971917	0	0	0	chr22:20171059
chr20	3849134	UTR3	0	0	chr20:18124595	0	0
chr20	34217957	intronic	0	0	chr8:1224072	0	0
chr20	25427756	UTR3	0	0	0	0	chr17:1907535
chr20	5570092	intronic	0	0	chr9:129224264	chr6:19945729	0
chr20	49494123	UTR3	chr7:148386436	0	chr2:41419988	chr19:30258747	0
chr20	44753680	intronic	0	0	0	0	chr17:74163265
chr20	49495154	UTR3	0	0	chr9:107520803	0	0
chr20	49494450	UTR3	chr10:38948038	0	0	0	chr4:35912847
chr20	5570013	intronic	0	chr5:85804022	chr5:72655558	0	0
chr20	3849166	UTR3	0	chr14:81385519	0	0	0
chr20	44513530	UTR3	0	0	chr20:41418146	0	0
chr20	49494141	UTR3	chr2:79650205	0	0	chr1:208698223	0
chr20	3852858	UTR3	0	0	0	0	chr18:71935198
chr20	49498278	UTR3	0	0	0	0	chr5:31239375
chr20	49497077	UTR3	0	chr10:4965744	0	0	0
chr20	49497569	UTR3	0	0	0	chr21:43479502	0
chr20	5978391	ncRNA_intronic	0	0	0	chr5:111074465	0
chr20	34218068	intronic	0	0	chr4:183014878	0	0
chr20	49497588	UTR3	chr2:49261827	chr12:8156439	0	0	0
chr20	3909720	UTR3	chr4:135559368	0	chr17:79344588	0	0
chr20	44513168	UTR3	0	0	0	chr8:68616173	chr4:135312495
chr21	45644178	UTR3	0	0	0	chr5:54288557	0
chr21	34612929	intronic	0	0	chr7:153302307	0	chr2:151121028
chr21	34637221	ncRNA_exonic	chr5:20621282	chr19:34618969	chr15:34631468	0	chr10:34530731
chr21	34964182	intronic	0	0	chr16:75092021	0	0
chr21	44263800	intronic	chr13:71393265	0	0	0	0
chr21	44263636	intronic	0	0	0	0	chr21:33977091
chr21	30436366	intronic	0	0	0	0	chr17:36206863
chr21	30436371	intronic	0	0	chr11:21987695	0	0
chr21	34637225	ncRNA_exonic	chr5:20621282	chr19:34618969	chr11:69914299	chr3:29215437	chr10:34640192
chr21	44331297	UTR3	0	chr14:28301980	0	0	0
chr21	42820645	intronic	0	0	0	chr10:101573872	0
chr21	47741221	intronic	0	chr13:41855619	0	chr18:45158471	0
chr21	44263593	intronic	0	chr1:94720463	chr13:66312925	0	0
chr21	34730095	UTR3	chr6:85582087	0	0	0	0
chr21	44329933	UTR3	0	chr11:22185783	0	0	0
chr21	42819756	intronic	0	0	chr10:37071841	0	0
chr21	44266940	intronic	0	chr4:58762846	0	0	0
chr21	30436315	intronic	0	0	chr15:95518499	chr5:24216529	0
chr21	47017021	ncRNA_exonic	0	0	0	0	chr13:61632454
chr21	47741168	intronic	0	0	0	chr7:96156542	chr11:23015142
chr21	42819758	intronic	0	0	chr11:1280536	0	0
chr21	42820715	intronic	chr22:24206612	0	0	chr16:17921667	0
chr21	45644475	UTR3	0	0	0	0	chr4:80584946
chr21	44329378	UTR3	chr14:105763266	0	0	0	0
chr21	45644415	UTR3	0	chr9:115795364	0	0	0
chr21	44330047	UTR3	chr16:11116763	0	chr14:41802563	0	0
chr21	34636253	ncRNA_exonic	chr17:27387388	chr10:32642854	chr19:34389616	chr9:89284376	chr4:150970419
chr21	42820553	intronic	0	0	0	0	chr9:3183590
chr21	45643901	UTR3	chr5:11204708	0	0	0	chr1:236301596
chr21	44266025	intronic	0	0	0	0	chr3:159118642
chr21	42828948	intronic	0	0	0	0	chr18:23342847
chr21	34965112	intronic	0	0	chr2:120636593	0	0
chr21	42820653	intronic	chr8:73924458	0	0	0	0
chr21	45644343	UTR3	0	0	0	0	chr4:122033412
chr21	42820525	intronic	0	0	chr8:143145195	0	0
chr21	34964181	intronic	0	chr5:149074560	0	0	0
chr21	42820639	intronic	0	0	chr16:54014819	0	0
chr21	42820554	intronic	0	0	0	chr22:29626246	chr17:2105787
chr21	34729969	UTR3	chr2:234205256	0	0	0	0
chr21	44266969	intronic	0	0	chr6:12854581	0	0
chr21	34636384	ncRNA_exonic	chr13:34698473	chr19:34618969	chr15:34631468	chr7:34953973	chr20:34640368
chr21	42820606	intronic	0	0	0	0	chr10:24078999
chr21	44266026	intronic	0	0	0	0	chr3:94725322
chr21	34636260	ncRNA_exonic	0	0	0	chr1:95022694	0
chr21	44267010	intronic	0	0	0	0	chr2:215979263
chr22	41327536	UTR3	0	0	0	0	chr12:100222979
chr22	24970609	intronic	chr8:41995815	0	0	0	chr18:76493519
chr22	39449575	UTR3	chr2:91876969	0	0	0	0
chr22	29657740	ncRNA_intronic	0	0	0	0	chr10:1564577
chr22	39449121	UTR3	0	0	chr20:38147297	chr1:17789742	chr19:38449756
chr22	41995675	UTR3	0	0	0	0	chr14:30241648
chr22	18572675	UTR3	chr8:18304709	0	0	chr9:18578341	0
chr22	41327484	UTR3	0	0	0	0	chr10:70200209
chr22	39449548	UTR3	0	chr2:9996363	0	0	0
chr22	24969087	intronic	chr11:2760409	0	0	chr4:166387784	0
chr22	18574284	UTR3	0	0	chr2:150911059	0	0
chr22	38751676	intronic	0	chr16:86126472	chr4:68333265	chr10:51824252	chr10:57040608
chr22	41326825	UTR3	chr10:28852772	0	0	0	0
chr22	44566143	UTR3	0	0	0	0	chr6:54387407
chr22	45736722	UTR3	0	0	0	0	chr10:16616605
chr22	26120867	UTR3	0	chr6:49032384	0	0	0
chr22	19440290	intronic	0	chr17:26937711	0	0	0
chr22	36056011	UTR3	0	0	0	chr6:17717597	0
chr22	39450300	intronic	0	0	0	chr19:55405247	0
chr22	39475863	intronic	0	0	0	0	chr4:83183980
chr22	41996017	UTR3	0	0	0	0	chr16:84980199
chr22	26120957	UTR3	0	chr1:238420479	0	chr3:187435366	0
chr22	39475345	intronic	0	0	chr1:244953981	0	0
chr22	41996121	UTR3	0	0	chr5:16755305	0	0
chr22	41327643	UTR3	0	0	0	0	chr3:13891856
chr22	36883922	UTR3	0	0	0	chr1:7445448	0
chr22	36884544	UTR3	0	0	chr3:114109156	0	chr11:109568085
chr22	41996011	UTR3	0	0	0	0	chr16:84980199
chr22	36662337	UTR3	0	0	0	chr11:77925520	0
chr22	24970646	intronic	0	0	0	0	chr13:77095074
chr22	36883917	UTR3	0	0	0	0	chr13:63754906
chr22	36057206	UTR3	chr10:11982710	0	0	0	0
chr22	39475955	intronic	0	0	0	0	chr1:182783746
chr22	41996164	UTR3	0	chr8:4474728	0	0	0
chr22	36662206	UTR3	0	chr13:36376778	0	chr21:36221020	chr4:57938058
chr22	44565993	UTR3	0	chr4:176286691	0	0	0
chr22	24970622	intronic	0	0	0	0	chr11:79603540
chr22	39475999	intronic	0	0	chr3:858904	0	0
chr22	36057261	UTR3	0	0	0	0	chr3:63698362
chr22	38750237	intronic	0	0	chr6:133359811	0	0
chr22	44566007	UTR3	0	0	0	0	chr17:60551833
chr22	36662193	UTR3	0	0	0	0	chr21:35471815
chr22	38750156	intronic	chr2:4822953	0	0	0	0
chr22	39450301	intronic	0	chr2:139995221	0	0	chr9:93268216
chr22	39449505	UTR3	0	chr14:103401852	0	0	0
chr22	41327527	UTR3	0	0	0	0	chr12:100222979
chr22	38751696	intronic	0	chr16:86403616	0	0	0
chr22	46688132	intronic	0	0	0	0	chr10:61265070
chr22	38751251	intronic	chr3:109715471	0	0	0	0
chr22	41996061	UTR3	chr8:10051116	0	0	0	0
chr22	39414876	UTR3	0	0	0	0	chr11:31857160
chr22	41324479	UTR3	0	0	0	chr19:8933878	0
chr22	41327597	UTR3	0	0	0	0	chr18:47923239
chr22	39475806	intronic	0	0	chr3:159303860	0	0
chr22	24969806	intronic	0	0	chr21:33185469	0	0
chr22	41996101	UTR3	0	chr12:41151995	0	0	chr1:235243819
chr22	18579848	UTR3	0	0	chr8:10263024	0	chr13:83178913
chr22	36055907	UTR3	0	0	0	0	chr12:105017214
chr22	24972319	intronic	0	0	0	chr12:122319759	0
chr22	51062560	downstream	0	0	0	chr15:86167428	0
chr22	36884056	UTR3	0	0	chr10:77709057	0	0
chr22	36913974	intronic	0	0	0	chr4:117795568	chr17:14691697
chr22	41351338	intronic	chr5:85327535	0	chr1:116756554	chr19:39977187	0
chr22	36913825	intronic	0	chr17:80242067	0	0	0
chr22	36057325	UTR3	0	0	chr4:120306182	chr10:120537188	0
chr22	36057400	UTR3	0	0	0	chr18:35470150	0
chr22	36913977	intronic	0	0	0	0	chr3:169193647
chr22	18572572	UTR3	0	chr8:70834405	0	0	0
chr22	44566064	UTR3	0	chr13:59928608	0	0	0
chr22	24968983	intronic	0	0	chr19:48506417	0	0
chr22	36057225	UTR3	0	0	0	0	chr4:164179094
chr22	36884539	UTR3	chr5:39626284	0	0	chr1:8604539	chr2:25479549
chr22	18571474	UTR3	0	0	chr6:6617127	0	0
chr22	39475562	intronic	0	0	chr8:98464823	chr7:8448664	0
chr3	49461421	UTR3	0	0	0	0	chr21:31250496
chr3	45721904	ncRNA_intronic	0	0	chr10:114910412	chr1:151105831	0
chr3	179042910	UTR5	chr6:134638874	0	0	0	0
chr3	49461380	UTR3	0	0	0	0	chr4:114358217
chr3	197611208	UTR3	chr13:90657427	0	0	0	0
chr3	122332947	intronic	0	0	0	0	chr8:115163530
chr3	48787695	UTR3	0	0	0	chr11:19885634	0
chr3	48787631	UTR3	0	0	0	0	chr13:74906561
chr3	38566026	UTR3	0	0	0	0	chr10:9640544
chr3	179115630	ncRNA_exonic	chr2:6515823	0	0	0	chr10:70960375
chr3	49460933	UTR3	0	0	0	0	chr9:120707625
chr3	183208445	UTR3	chr7:6893583	0	0	0	chr11:100194311
chr3	15114400	UTR3	0	chr3:123452508	0	0	chr11:33598504
chr3	48787011	UTR3	0	0	0	chr2:3831406	0
chr3	49398423	nonsynonymous	chr22:30185363	0	0	0	0
chr3	155660873	UTR3	0	chr2:88463390	0	0	0
chr3	49460946	UTR3	chr7:150981210	0	0	0	0
chr3	44400691	UTR3	0	0	0	0	chr2:131599526
chr3	15113736	UTR3	0	0	chr9:32512499	0	0
chr3	101487418	UTR3	0	0	0	chr3:72661637	chr13:22537453
chr3	40507627	UTR3	0	chr11:20070668	0	chr2:130977042	0
chr3	25775645	intronic	chr16:12571077	0	0	0	0
chr3	49460927	UTR3	chr15:74094096	0	0	0	0
chr3	101543508	ncRNA_intronic	0	chr10:89240629	0	0	0
chr3	15114318	UTR3	chr11:114172660	0	0	0	0
chr3	40507922	UTR3	chr16:1824187	0	0	0	0
chr3	48572022	intronic	0	0	0	0	chr2:131554481
chr3	141668831	UTR3	chr17:19015672	0	0	0	0
chr3	182846605	intronic	chr2:235971015	0	0	0	0
chr3	50148914	intronic	chr5:50722177	0	0	0	0
chr3	155660900	UTR3	0	chr19:54220344	0	0	0
chr3	49461420	UTR3	0	0	0	chr16:8562594	0
chr3	50370016	intronic	0	0	chr15:26809544	0	0
chr3	44791480	UTR3	chr13:42560227	0	0	0	0
chr3	121552736	intronic	0	chr9:137459325	0	0	0
chr3	15114353	UTR3	0	0	chr3:22852784	0	0
chr3	39451536	intronic	0	0	0	chr6:154326351	0
chr3	182846596	intronic	chr5:169287285	0	chr5:116604054	0	0
chr3	52448919	intronic	0	0	0	0	chr2:218685141
chr3	50370026	intronic	chr18:36081568	0	0	0	0
chr3	15113733	UTR3	0	0	0	chr7:45302840	0
chr3	50148997	intronic	chr5:55162410	chr9:131258985	0	0	0
chr3	179089203	intronic	0	chr7:73168189	chr8:56202255	0	0
chr3	45722381	ncRNA_intronic	0	chr7:5087658	0	chr6:20086854	0
chr3	50148871	intronic	0	0	0	chr8:136005172	chr14:75875269
chr3	49461557	UTR3	0	0	0	0	chr5:26999331
chr3	45722452	ncRNA_intronic	0	0	0	chr7:136558930	0
chr3	122333621	intronic	0	0	0	0	chr11:128923157
chr3	38567324	UTR3	0	0	0	chr13:107861346	chr2:28813189
chr3	50370209	intronic	0	chr8:58937892	0	0	0
chr3	50371157	intronic	0	0	chr9:126771188	0	0
chr3	183209052	UTR3	chr7:18231884	0	0	0	0
chr3	156258230	UTR3	0	0	0	chr10:101574526	0
chr3	121552759	intronic	0	0	0	chr6:115925328	0
chr3	183209035	UTR3	0	0	0	0	chr1:147749875
chr3	38582255	intergenic	0	0	chr12:56936263	0	0
chr3	48572021	intronic	chr5:164844	0	0	0	0
chr3	101489141	UTR3	chr9:26779336	0	0	0	0
chr3	15113816	UTR3	0	chr4:37605972	0	0	0
chr3	10192642	UTR3	0	0	0	chr3:46593568	0
chr3	40507943	UTR3	0	chr2:205875748	chr6:18203714	0	0
chr3	49461126	UTR3	chr4:31004312	0	0	0	0
chr3	197612220	UTR3	chr9:16931888	0	0	0	0
chr3	10192811	UTR3	chr14:75815863	0	0	chr12:106791138	0
chr3	50148910	intronic	0	0	chr6:84279544	0	0
chr3	197612227	UTR3	0	chr6:170578439	chr17:7465735	0	0
chr3	121552036	intronic	0	0	0	chr7:95085642	0
chr3	49461067	UTR3	0	chr19:31866649	0	chr7:3277019	0
chr3	197611211	UTR3	chr5:95137427	0	0	0	0
chr3	50370275	intronic	0	0	chr20:5976874	0	0
chr3	122332873	intronic	0	0	0	chr5:133462020	0
chr3	122333620	intronic	0	0	chr1:209534037	chr8:4084285	chr16:86874076
chr3	121552776	intronic	0	0	0	0	chr8:94033204
chr3	141667757	UTR3	0	chr6:139066225	0	0	0
chr3	10193732	UTR3	0	0	chr15:86950830	0	0
chr3	49461823	UTR3	0	0	chr12:19290173	0	0
chr3	52448967	intronic	0	chr1:90819737	0	0	0
chr3	38581751	intergenic	0	0	0	0	chr5:53062881
chr3	182845045	intronic	0	0	chr1:147333880	0	0
chr3	52449313	intronic	chr4:81850612	chr16:6963399	0	0	0
chr3	15113799	UTR3	0	0	0	chr19:21632109	0
chr3	122330939	intronic	0	0	chr17:59011861	0	chr12:6544868
chr3	182844953	intronic	0	chr17:11018095	0	chr2:46350501	chr21:34511435
chr3	40505530	UTR3	0	0	0	chr1:107962435	0
chr3	179092012	intronic	0	0	chr8:1224072	0	0
chr3	197613131	UTR3	0	0	chr1:19739812	0	chr17:3539148
chr3	39450873	intronic	0	chr6:35530146	0	0	0
chr3	9860304	UTR5	0	0	chr6:105157919	0	chr21:38055091
chr3	93846809	UTR3	chr22:20806397	0	0	0	0
chr3	40577603	UTR3	0	0	chr1:56932192	0	0
chr3	15452538	UTR3	0	0	0	0	chr2:80289883
chr3	48787051	UTR3	0	0	chr4:142665502	0	0
chr3	183209174	UTR3	0	0	0	chr7:115522110	chr3:139673112
chr3	10193827	UTR3	0	chr5:138785119	0	0	0
chr3	197612360	UTR3	0	0	chr7:36645640	0	0
chr3	39450456	intronic	0	0	chr3:3623378	0	0
chr3	49460945	UTR3	0	0	0	chr10:66840053	0
chr3	101543453	ncRNA_intronic	0	0	chr5:153933083	0	chr5:6529908
chr3	156258295	UTR3	0	0	0	0	chr8:110082279
chr3	45721922	ncRNA_intronic	chr17:64836896	chr5:174936589	chr19:16936756	chr6:5128536	0
chr3	49461107	UTR3	0	0	0	chr4:23667866	0
chr3	50371099	intronic	0	chr9:96902535	0	chr15:51174927	0
chr3	183209065	UTR3	0	chr4:153777708	0	0	0
chr3	197611746	UTR3	0	0	0	0	chr19:5660596
chr3	179087020	intronic	0	0	chr1:113227878	0	0
chr3	45722283	ncRNA_intronic	chr16:15757116	0	0	0	chr8:72187851
chr3	122332867	intronic	0	chr17:3109870	chr1:3824656	0	0
chr3	197611126	UTR3	0	0	chr3:71741182	0	chr2:185357366
chr3	45721836	ncRNA_intronic	0	0	0	0	chr9:129425503
chr3	40577752	UTR3	chr8:40191381	0	0	0	0
chr3	48787118	UTR3	chr5:36436997	0	0	0	0
chr3	15113777	UTR3	0	0	chr4:24618590	0	0
chr3	122332876	intronic	0	0	0	0	chr1:147191457
chr4	128958589	UTR3	0	0	0	0	chr19:14615359
chr4	106768078	UTR3	0	0	chr1:118793338	0	0
chr4	128958632	UTR3	0	0	chr15:40534959	0	0
chr4	39550085	ncRNA_intronic	chr19:33583469	0	0	0	0
chr4	771590	ncRNA_intronic	0	0	0	0	chr1:202106083
chr4	165996366	UTR3	0	0	0	0	chr10:38536170
chr4	371740	intronic	0	0	chr1:207367304	0	0
chr4	185262164	ncRNA_exonic	chr2:76613562	0	0	0	0
chr4	165996269	UTR3	0	0	0	0	chr5:56729862
chr4	2841565	UTR3	chr9:18055010	0	0	0	chr12:98521177
chr4	165998958	UTR3	0	chr1:110230101	0	0	0
chr4	771471	ncRNA_intronic	0	chr4:155573397	0	chr19:46851564	0
chr4	128958127	UTR3	0	0	chr4:1586568	0	chr2:172671076
chr4	165998152	UTR3	0	0	0	0	chr2:209510914
chr4	185620952	intronic	chr13:44509510	0	chr2:242581524	0	0
chr4	2841359	UTR3	0	0	chr14:29907469	0	0
chr4	773004	ncRNA_intronic	0	chr5:127761060	0	0	0
chr4	2841801	UTR3	0	0	0	0	chr11:120072276
chr4	371886	intronic	0	0	chr1:74697925	0	0
chr4	71682381	UTR3	0	0	0	0	chr10:82049804
chr4	39550013	ncRNA_intronic	0	chr8:31438333	0	0	0
chr4	87847258	intronic	0	0	0	0	chr10:134729091
chr4	57326329	UTR3	chr5:177542485	0	0	0	0
chr4	185262142	ncRNA_exonic	0	0	0	0	chr10:92695245
chr4	73922981	UTR3	chr16:4149358	0	0	0	0
chr4	371807	intronic	0	0	0	0	chr11:527657
chr4	73923607	UTR3	0	0	0	chr15:68367892	0
chr4	771378	ncRNA_intronic	0	chr11:39400902	0	0	0
chr4	17629377	UTR3	0	0	chr1:245370329	0	0
chr4	166000148	UTR3	0	chr5:34226650	0	0	chr8:4653916
chr4	772527	ncRNA_intronic	0	0	0	chr16:68734249	0
chr4	774138	ncRNA_exonic	0	chr1:40716509	0	0	0
chr4	128958728	UTR3	0	0	chr7:81518969	0	0
chr4	153544153	UTR3	0	0	chr19:13191505	0	0
chr4	17630735	UTR3	0	0	0	0	chr9:24593708
chr4	17802889	UTR3	chr4:53656623	0	0	0	0
chr4	186236728	intronic	chr4:33486577	0	0	0	0
chr4	771352	ncRNA_intronic	0	chr14:88790061	0	0	0
chr4	153544081	UTR3	0	0	chr15:39752002	0	chr1:7489428
chr4	17630699	UTR3	0	chr6:31442748	0	0	0
chr4	771586	ncRNA_intronic	chr4:131513554	0	0	0	0
chr4	772864	ncRNA_intronic	0	0	chr12:64400256	0	0
chr4	185262071	ncRNA_exonic	0	0	0	0	chr21:46227364
chr4	17803019	UTR3	chr5:20621282	chr11:18139755	0	chr12:64198944	0
chr4	128957704	UTR3	chr13:91425472	0	0	0	0
chr4	371879	intronic	0	0	chr1:116689782	0	0
chr4	772528	ncRNA_intronic	0	0	0	0	chr14:93474674
chr4	106767318	UTR3	0	0	chr3:125694156	0	0
chr4	372231	intronic	0	0	0	chr4:135796475	0
chr4	128957684	UTR3	0	0	0	0	chr14:33097717
chr4	17803559	UTR3	0	0	chr1:157980149	0	0
chr4	17803673	UTR3	0	0	0	0	chr14:26120864
chr4	373347	intronic	chr1:58471273	0	0	0	0
chr4	128957764	UTR3	0	0	chr21:46173260	chr3:14796485	0
chr4	372242	intronic	0	0	chr2:236283078	0	0
chr4	372151	intronic	chr17:9253663	0	0	0	0
chr4	2940413	ncRNA_intronic	0	0	0	0	chr1:3324090
chr4	774074	ncRNA_exonic	0	0	chr16:55787160	0	chr11:114015468
chr4	17803537	UTR3	0	0	chr9:12534907	chr5:107904438	0
chr4	774253	ncRNA_exonic	0	chr15:89447985	0	0	chr6:156307786
chr4	17628978	UTR3	0	0	chr11:79886995	0	0
chr4	39550628	ncRNA_intronic	0	0	0	0	chr12:55217083
chr4	17802940	UTR3	0	0	0	0	chr14:21073853
chr4	87844502	intronic	0	0	0	chr8:141857609	0
chr4	185621010	intronic	0	0	0	0	chr14:25916029
chr4	17802934	UTR3	0	0	0	0	chr13:104509582
chr4	2940365	ncRNA_intronic	0	0	chr4:189360645	0	0
chr4	153544977	UTR3	chr4:182267341	0	0	chr20:9905834	0
chr4	106768050	UTR3	0	0	0	0	chr7:102373224
chr4	39550585	ncRNA_intronic	0	0	chr18:69327308	0	0
chr4	165996287	UTR3	0	0	0	0	chr12:84137904
chr4	128958622	UTR3	0	0	chr1:165017912	chr11:133091476	0
chr4	185619742	intronic	0	0	chr9:109152709	0	chr17:48083013
chr4	87844442	intronic	0	0	chr10:1988377	0	0
chr4	73923502	UTR3	chr3:190368962	0	0	chr11:23016327	chr6:164729509
chr4	772568	ncRNA_intronic	chr15:35357102	0	0	0	0
chr4	372198	intronic	0	chr10:82377995	0	0	0
chr4	165996685	UTR3	0	0	chr10:78594755	0	chr12:8460509
chr4	2841698	UTR3	0	0	chr12:18487363	0	chr1:26536388
chr4	165998785	UTR3	0	0	0	chr8:91150304	0
chr5	125961433	UTR3	0	0	0	chr13:87565150	0
chr5	134236635	UTR3	chr5:163755826	0	0	0	0
chr5	34906662	UTR3	0	0	0	0	chr15:58909782
chr5	40831265	UTR3	chr1:193986884	0	0	0	chr20:60520775
chr5	132029417	ncRNA_intronic	0	chr2:77315857	0	0	0
chr5	156904853	UTR3	0	0	0	chr15:23732924	0
chr5	68577791	UTR3	0	chr22:19640212	0	0	0
chr5	130537774	UTR3	0	0	chr7:55135841	0	chr19:2925899
chr5	130497131	intronic	0	0	0	chr21:18496566	0
chr5	74673878	intronic	0	chr6:110368622	0	0	0
chr5	43380817	UTR3	0	0	chr5:180112627	0	0
chr5	37291550	UTR3	0	0	0	0	chr11:11799050
chr5	151125431	UTR3	chr11:98248598	0	0	0	0
chr5	134236661	UTR3	chr1:13917411	0	0	0	0
chr5	125962084	UTR3	chr1:70963194	0	0	0	0
chr5	134236205	UTR3	0	0	chr6:167306077	chr1:214344866	0
chr5	68577815	UTR3	0	chr6:37102999	0	0	0
chr5	34906661	UTR3	chr8:9440096	0	chr18:10175392	0	chr15:59227507
chr5	43380655	UTR3	0	0	0	chr2:166236105	0
chr5	34906334	UTR3	0	0	chr14:104757781	0	chr14:80508241
chr5	34906335	UTR3	0	0	0	chr4:7318963	chr11:58177981
chr5	44816406	downstream	0	chr7:105524404	0	0	0
chr5	142605006	UTR3	0	0	0	0	chr12:123734150
chr5	74674787	intronic	0	0	0	0	chr16:28297328
chr5	37291617	UTR3	0	0	chr10:71258686	0	0
chr5	68578306	UTR3	0	0	0	0	chr13:67659245
chr5	79923361	UTR3	0	chr9:139256513	0	0	0
chr5	118174745	UTR3	0	0	0	0	chr10:62731985
chr5	130537998	UTR3	0	0	chr8:4473205	chr20:1623175	0
chr5	34953453	intronic	chr2:82951998	0	chr7:36267254	0	0
chr5	34906162	UTR3	chr8:10761287	chr1:10664708	0	0	0
chr5	149363214	UTR3	0	chr5:44228894	0	0	0
chr5	130537779	UTR3	0	0	0	0	chr2:199497648
chr5	130538322	UTR3	0	0	0	0	chr14:81980114
chr5	77655342	ncRNA_exonic	chr13:27438911	0	0	0	0
chr5	74673831	intronic	0	0	chr21:42275360	0	0
chr5	125961210	UTR3	0	0	0	chr4:159938932	0
chr5	179267404	UTR3	0	0	0	chr5:179482603	0
chr5	118173592	UTR3	chr6:118357091	0	0	0	0
chr5	156905397	UTR3	chr2:30038646	0	0	chr3:131244795	0
chr5	77655393	ncRNA_exonic	0	0	0	0	chr10:31477040
chr5	131980543	ncRNA_intronic	chr12:20062085	0	0	0	0
chr5	100185269	intronic	0	0	chr19:57414703	0	0
chr5	130495693	intronic	0	chr3:122475779	0	0	0
chr5	180262080	ncRNA_exonic	chr2:180263188	0	0	0	0
chr5	138620183	intronic	0	chr20:11768826	0	0	0
chr5	118730538	UTR3	0	0	0	0	chr7:103902893
chr5	134236617	UTR3	0	0	0	chr4:130735538	0
chr5	121367093	intergenic	0	0	0	0	chr4:139531241
chr5	156905557	UTR3	0	0	chr6:40901155	0	0
chr5	79923788	UTR3	0	0	0	chr18:4329224	0
chr5	79923998	UTR3	0	chr7:111740594	0	0	0
chr5	174955189	UTR3	chr17:60126189	0	0	0	0
chr5	34906547	UTR3	0	0	0	chr12:20550686	0
chr5	37291540	UTR3	0	0	chr5:94983163	0	chr12:3879001
chr5	34906658	UTR3	chr2:16105492	0	chr4:90749859	0	chr14:23255100
chr5	134236287	UTR3	chr12:55340914	0	0	0	0
chr5	118174735	UTR3	0	0	0	0	chr16:9927200
chr5	121362904	UTR3	0	0	chr8:131959714	chr2:187858607	0
chr5	130497226	intronic	0	chr7:32197252	0	0	0
chr5	34953505	intronic	0	0	0	0	chr10:89189775
chr5	37290336	UTR3	0	0	0	0	chr22:38225783
chr5	130537688	UTR3	0	0	0	0	chr5:70941962
chr5	44815675	downstream	0	0	chr22:22778836	chr2:219921200	0
chr5	138620225	intronic	chr5:20621282	0	chr7:128516471	chr8:145273626	0
chr5	179267309	UTR3	0	0	0	0	chr1:13809512
chr5	131980608	ncRNA_intronic	chr7:141656806	0	0	chr11:10259754	0
chr5	125961246	UTR3	0	0	0	chr1:3706838	chr4:161691874
chr5	312804	intronic	0	0	0	0	chr1:107742449
chr5	37291624	UTR3	0	0	chr8:128426805	0	0
chr5	130537801	UTR3	chr10:72248238	0	0	0	0
chr5	118173506	UTR3	0	0	0	chr22:37910713	0
[truncated: 287 more rows]
