# Supplementary material for: The landscape of the A-to-I RNA editome from 462 human genomes
Source: Sci Rep. 2018 Aug 13;8:12069. doi: 10.1038/s41598-018-30583-7 (PMC6089959; doi:10.1038/s41598-018-30583-7)
Supplement: Supplementary file 2 — Supplementary tables [file 41598_2018_30583_MOESM2_ESM.zip › S8_Table.xlsx]

## Sheet: Sheet1
Table S8. The enrichment of structural motif identified by FIMO using all 16,518 RNA editing sites as control. The enrichment of TFs in each population was defined as log2⁡(1+(Density in population/Density in control)).
Type	Transcription factor	CEU	FIN	TSI	GBR	YRI
cis	MyoD	4.93311	0	0	0	0
	POU5F1B	4.1224	4.15251	0	3.64022	0
	POU2F1	3.71111	3.74063	0	3.24039	0
	POU2F3	3.62824	3.65761	0	3.16024	0
	ZNF341	3.35536	0	0	0	0
	POU3F3	3.32193	3.3507	0	2.86539	0
	ZNF701	2.78869	0	0	0	2.19906
	YY1	2.61518	0	0	0	0
	ZNF460	2.60759	0	0	0	0
	Pax-4	2.04625	0	0	0	0
	ZNF569	2.03727	0	0	1.20248	1.70674
	HNF3alpha	1.94162	2.54635	1.88689	1.5777	1.44722
	E2A	1.81789	1.38618	1.36404	1.46696	1.10515
	FOXJ2	1.63746	1.56667	1.73288	1.14189	1.19097
	HES-5	1.48921	0	0	0	1.06929
	HES-7	1.48074	0	0	0	1.06241
	HES-1	1.48074	0	0	0	1.06241
	TBX2RELATED	1.44883	0.501958	1.06154	0.996537	0.899786
	ARP-1_(COUP-TF2)	1.44789	1.27106	1.37856	0.975096	1.24202
	FOXD3	1.41005	1.55416	1.88689	0.869523	1.2863
	T3R-beta	1.38332	1.258	1.21541	1.19956	1.08955
	FOX_factors	1.29192	1.79421	1.76866	1.00858	1.30289
	TBX4	1.27541	1.29423	0	1.5777	1.2863
	RPC155	1.22021	1.14658	1.09303	1.11185	1.16423
	LXR-beta:RXR-alpha	1.21326	1.18948	1.32349	1.22385	1.26449
	Pitx2	1.1973	1.12956	1.11189	1.13183	1.17175
	POLR3A	1.16501	0.626998	1.00812	0.852716	1.05562
	T3R-alpha	1.12209	1.24781	1.21223	0.865505	1.08659
	Pax-5	1.05481	0	0.970315	0	1.30645
	ZNF658	1.04175	1.42425	1.00392	0.929011	0.948155
	hdac2	1.01348	0.955876	1.03388	0.925233	0.990532
	LUN-1	1.00862	1.77153	0.783079	1.12319	1.01796
	ABL1	0.964728	1.14811	1.12845	0.872675	0.78491
	LXR;_FXR	0.886856	1.14757	1.1438	1.12856	1.16256
	FOXP1	0.699915	0.88844	0.860254	0.66139	0.650049
	ZNF282	0	2.45306	0	0	0
	E2F-1:TBR2	0	1.36374	1.06779	1.65551	1.67016
	E2F-3:TBR2	0	1.1443	1.00855	1.40823	1.2863
	FOXO6	0	0	3.66596	0	0
	EMX1	0	0	3.40149	3.3762	0
	EMX2	0	0	3.28832	3.26325	0
	NFATc1	0	0	3.13674	0	0
	Brn-4	0	0	2.88323	2.85909	0
	Pit-1	0	0	2.45517	2.43235	0
	Ncx	0	0	2.33559	2.31321	0
	2018-10-06	0	0	2.17245	2.15074	0
	MEF-2B	0	0	2.10052	0	2.24533
	MEF-2D	0	0	2.10052	0	2.24533
	SMAR1	0	0	1.35562	1.10222	1.22051
	FOXC1	0	0	0.915267	1.06084	1.2159
	MEF-2A	0	0	0.775228	0	0.855525
	HFH3_(FOXI1)	0	0	0	3.16024	0
	ZNF211	0	0	0	2.63835	0
	DUX3	0	0	0	2.5644	0
	znf302	0	0	0	2.31321	0
	Tbx5	0	0	0	1.50458	1.37767
	E2F-3:FOXI1	0	0	0	1.41402	1.55143
	AP-4:ER81	0	0	0	0	3.99691
	ZNF746	0	0	0	0	2.58222
	GKLF_(KLF4)	0	0	0	0	2.19906
	RARB	0	0	0	0	1.89571
	ZNF699	0	0	0	0	1.46502
	COUP-TF1	0	0	0	0	1.38993
	TBX2	0	0	0	0	1.337
	ZNF709	0	0	0	0	1.31136
	ER-alpha	0	0	0	0	1.10912
	RARG	0	0	0	0	1.10515
	EWSR1-FLI1	0	0	0	0	0.907038
	RARA	0	0	0	0	0.773072
trans	SRY	2.67787	0	0	0	0
	Sp4	2.297	0	0	0	0
	ISGF-3	2.22333	0	0	0	0
	DUX3	2.09152	0	1.57356	1.40919	1.06429
	DUX4	2.09152	0	1.50824	1.34795	0
	ZNF210	2.09152	0	0	0	1.82619
	znf607	1.97665	1.91573	1.80333	1.62593	1.7187
	ZBTB38	1.97665	0	0	0	0
	YY1	1.85757	0.972511	0	1.51845	1.45144
	FOXE3	1.78512	0	1.62068	1.45348	0
	ARX	1.78512	0	1.35412	1.45348	1.28222
	GR	1.73209	0	0	1.40614	1.43249
	Sox-11	1.70411	1.64759	0	0	1.21534
	NFATc1	1.6666	1.61075	1.50824	1.34795	0
	FOXJ3	1.66378	0	0	0	0
	znf471	1.63086	0	0	0	0
	RXR:PXR	1.61362	0	1.2083	1.30109	1.14143
	ZNF524	1.59204	1.8227	1.71311	1.28206	0
	Thap1	1.56422	0	0	1.51328	1.10145
	HNF3alpha	1.52702	1.37842	1.08231	1.13993	1.14522
	E2F-3:FOXO6	1.51802	1.07067	1.66632	1.31632	1.54077
	Pax-6	1.50328	1.45056	0	1.66601	1.05248
	HFH4_(FOXJ1)	1.50328	0	1.35412	0	0
	LXR,_PXR,_CAR,_COUP,_RAR	1.50328	0	0	1.20415	1.48035
	BDP1	1.4917	1.43922	1.34323	1.19403	0.886485
	Fra-1	1.4747	0	1.32725	1.53443	0.832816
	E2F-1:TBR2	1.3956	0.972957	1.35412	1.01023	1.20963
	IRF-1	1.35938	1.07671	0.997184	0.875439	1.2796
	GKLF_(KLF4)	1.35938	0	1.41152	0	1.7187
	PU.1	1.32511	1.04723	0	1.22493	1.07151
	ZNF211	1.3141	0	0	0	0
	ZFP-37	1.29264	1.24452	1.34323	0	1.04323
	ZNF282	1.29264	1.06731	1.30784	1.16117	1.1297
	FOX_factors	1.28635	1.49182	1.25307	1.1988	1.12393
	LUN-1	1.26757	1.05401	1.17045	1.25182	1.22283
	E2F-3:TBR2	1.21247	1.16627	1.37647	1.0496	1.23236
	RARG	1.19775	0.983804	0.904058	0.872104	1.14222
	FOXD2	1.19691	1.1511	0	0	0
	FOXD3	1.18287	1.24952	1.30836	1.07272	1.19813
	ZNF709	1.17605	0.631445	0.990039	1.11809	1.37189
	TR4	1.16791	0	0	0	0.790677
	ZNF658	1.16274	1.28398	1.10431	1.09057	1.08541
	ZNF569	1.15949	0.950333	1.07151	0.894045	0.894593
	TBX4	1.15266	1.32823	1.33142	1.30521	1.28222
	LXR_direct_repeat_4	1.15266	0	0	0.902529	0.966984
	JunD	1.15041	0	1.62894	1.20183	1.18001
	POLR3A	1.14836	1.02333	1.06476	1.13946	1.0592
	SMAR1	1.13491	1.34516	0.87191	1.05786	1.22444
	LXRbeta:RXRalpha	1.13317	1.23432	1.14715	1.33722	0.984069
	E2A	1.13216	0.917465	1.11811	1.13993	0.966984
	RARB	1.12841	1.08435	1.46508	1.03826	1.54077
	Pitx2	1.12706	1.16	1.15825	1.16083	1.13534
	Tbx5	1.1216	1.1597	1.41272	1.2587	1.10248
	ZNF701	1.12056	0	1.21917	1.41637	0.938519
	TBX2	1.11392	1.27143	1.18258	1.04537	0.98089
	RARA	1.0999	1.11609	0.783132	1.00739	1.10953
	LXR-beta:RXR-alpha	1.09742	1.14578	1.05512	1.08217	1.15012
	TBX2RELATED	1.09238	1.10157	1.13785	1.03489	1.13449
	znf302	1.09027	0	0	1.0496	1.07151
	E2F-3:FOXI1	1.07372	1.22761	1.05038	1.08524	1.36217
	FXR:RXR-ALPHA	1.06165	1.43922	1.50824	1.34795	0
	HES-5	1.05474	1.60182	1.14957	1.01498	1.0364
	PLAG1	1.05337	0	0	0.544538	0.676295
	T3R-alpha	1.04877	1.09472	1.18579	1.09717	1.26765
	HES-1	1.04792	1.593	1.14234	1.00834	1.02966
	HES-7	1.04792	1.593	1.14234	1.00834	1.02966
	ZNF774	1.0412	0	0.924015	0.645145	1.0592
	RPC155	1.03717	1.12503	1.08178	1.08178	1.11843
	LXR;_FXR	1.03286	1.05916	1.04199	1.02234	1.29969
	ABL1	1.0286	1.30661	1.11298	1.09917	0.9973
	Pax-4	1.02619	1.24541	1.26719	0.913856	1.06509
	T3R-beta	1.02339	1.15763	1.2233	1.21911	1.08588
	FOXJ2	1.02123	1.03183	1.17732	0.982348	1.03769
	ZNF460	1.00887	0	0	0	0
	LRH-1	1.00313	1.61712	0	1.46309	1.06032
	ARNTLIKE	0.996516	1.52608	0.989027	1.04327	1.17773
	ZNF135	0.984473	0.798653	1.55428	0.638192	0.544268
	znf658b	0.97661	0.543094	0.62976	1.17697	0.557904
	FOXP1	0.968173	0.939601	0.945037	0.794755	1.04417
	MafF	0.949085	0	0.83949	0.732399	0
	MEF-2B	0.939173	1.10798	1.02687	1.06121	1.05248
	MEF-2D	0.939173	1.10798	1.02687	1.06121	1.05248
	FOXC1	0.899175	0.929482	0.938974	1.02282	0.859004
	ARP-1_(COUP-TF2)	0.894071	1.11609	1.11439	1.15064	1.27923
	Pax-5	0.892458	1.00797	0.999117	1.04616	1.11051
	ZNF208	0.86036	0.972957	0.898921	1.01023	0.563036
	EWSR1-FLI1	0.848946	1.19996	1.40624	1.32471	0.824157
	COUP-TF1	0.843818	1.08821	1.23165	0.885399	1.43613
	RP58	0.794056	1.10798	0.698274	0.605593	1.00179
	hdac2	0.793777	0.933593	1.04621	0.948779	1.02587
	ZNF699	0.782032	1.15277	0.982999	1.08748	0.946109
	HNF3	0.638618	0.908135	0.83772	0.943649	0.902448
	ZNF99	0.626356	0	0	1.16117	0.710613
	MAZ	0.571822	0.864275	0.632375	1.31598	0.464292
	FPM315	0.387602	0.522757	0.937384	1.27727	0.624125
	MEF-2A	0.261199	0.584893	0.292161	0.358517	0.868841
	ChREBP	0	3.35663	0	0	0
	IRF-5	0	2.49101	0	0	0
	SP4	0	2.31077	0	0	0
	ZNF777	0	2.15908	0	0	0
	Pitx3	0	2.10475	1.47444	1.31632	1.15545
	ZNF529	0	2.02898	2.15662	1.73042	1.54077
	POU6F2	0	2.02898	0	1.73042	0
	EMX1	0	1.81596	0	2.05701	1.35745
	ZNF484	0	1.79282	0	0	0
	HNF-4gamma	0	1.74847	0	0	0
	ZNF300	0	1.74847	0	0	0
	EMX2	0	1.72721	0	1.96266	1.28222
	POU2F1	0	1.70943	0	1.43732	0
	ZNF746	0	1.61075	0	0	1.37365
	ER71:HES-7	0	1.57567	0	0	0
	Brn-4	0	1.42257	0	1.68386	1.02966
	LRH1	0	1.39572	0	1.39857	1.00785
	EKLF	0	1.39572	0	0	0
	ER-alpha	0	1.34966	0.892007	0.702532	1.1731
	ZNF197	0	1.25491	0	0	0.89474
	ZNF226	0	1.18584	0.8943	0.78195	0
	Sp1	0	1.14911	0	0	0.380595
	ZNF823	0	1.13271	1.2258	0.924011	0.798392
	Pit-1	0	1.12532	0	1.31126	0.792617
	SP1	0	1.0984	0	0	0
	Ncx	0	1.04723	0	1.22493	0.911736
	ZNF677	0	0.993037	0	0.995326	1.01646
	CLOCK:HEN1	0	0.944368	1.25307	0.946578	0.818687
	2018-10-06	0	0.944368	0	1.62593	0.653381
	Nanog	0	0.935221	0	0	0.646451
	ZNF425	0	0.900393	0	1.33419	0.620161
	TEF-3:C/EBPdelta	0	0	2.18824	1.99298	0
	KLF8	0	0	2.04013	0	0
	Egr	0	0	1.9134	0	0
	c-Jun	0	0	1.88666	0	1.5169
	HFH3_(FOXI1)	0	0	1.82949	0	1.21534
	STAT3	0	0	1.76675	0	0
	TBX21	0	0	1.71229	0	0
	TCF4	0	0	1.62068	0	1.28222
	p53	0	0	1.62068	0	1.10145
	POU3F2	0	0	1.57031	0	0
	EGR1	0	0	1.41152	1.03084	1.28222
	ZNF647	0	0	1.41152	0	0
	ZNF579	0	0	1.35412	0	0
	Cdx-2	0	0	1.24318	0	0.991642
	TFAP2C	0	0	1.2083	0	0
	ZNF674	0	0	1.15102	1.01632	0.5902
	TFAP2B	0	0	1.11811	0	0
	p300	0	0	1.10094	0.970317	0.840071
	IRF1	0	0	1.07504	0.946578	1.10145
	STAT1	0	0	0.969225	0	0
	C/EBPepsilon	0	0	0	2.37095	0
	MEIS1B:HOXA9	0	0	0	2.37095	0
	znf443	0	0	0	2.37095	0
	ZNF407	0	0	0	2.16265	1.65452
	K-2b	0	0	0	2.16265	0
	Barx-2	0	0	0	2.16265	0
	NF-E2	0	0	0	2.05701	0
	POU2F2	0	0	0	1.99298	0
	Freac-3	0	0	0	1.99298	0
	Bach2	0	0	0	1.94999	1.42484
	IRF-4	0	0	0	1.85121	1.65452
	HNF3beta	0	0	0	1.85121	0
	FOXG1	0	0	0	1.85121	0
	pax-6	0	0	0	1.66601	0
	pitx1:FIGLA	0	0	0	1.62593	0
	Lhx5	0	0	0	1.62593	0
	FPM315_(ZNF263)	0	0	0	1.62593	0
	ZNF799	0	0	0	1.62593	0
	Dbx-1	0	0	0	1.52227	0.732035
	EZF-2	0	0	0	1.45348	1.28222
	rfx5	0	0	0	1.45348	1.28222
	Sox-7	0	0	0	1.45348	0
	lmx1b	0	0	0	1.45348	0
	ZNF513	0	0	0	1.45348	0
	KROX	0	0	0	1.38125	0
	Lhx3	0	0	0	1.38125	0
	FOXO1	0	0	0	1.35447	1.43829
	MaFA	0	0	0	1.1553	0
	Blimp-1	0	0	0	1.1215	0
	GKLF	0	0	0	1.08936	0
	FOXL1	0	0	0	0.995326	0
	GCMb:pitx1	0	0	0	0.995326	0
	SRF	0	0	0	0.890278	0
	SREBP-1	0	0	0	0.858291	0
	ESRRA	0	0	0	0.845506	0.907035
	Sox-9	0	0	0	0.824618	0
	43374	0	0	0	0.535954	0
	DMRT1	0	0	0	0	2.75028
	GCMb:T-bet	0	0	0	0	2.405
	RORbeta	0	0	0	0	2.405
	ZNF233	0	0	0	0	2.405
	HOXD1	0	0	0	0	2.14962
	MyoD	0	0	0	0	2.14962
	ZNF14	0	0	0	0	2.14962
	SIP1	0	0	0	0	2.14962
	STAT5B_(homodimer)	0	0	0	0	1.95019
	AP-4:ER81	0	0	0	0	1.95019
	ZNF844	0	0	0	0	1.84954
	Smad2:Smad3:Smad4	0	0	0	0	1.82619
	HOXC11	0	0	0	0	1.78872
	DMRT5	0	0	0	0	1.7187
	Fli-1	0	0	0	0	1.65452
	ZNF107	0	0	0	0	1.65452
	ZNF138	0	0	0	0	1.65452
	ZNF160	0	0	0	0	1.65452
	PPARGAMMA:RXR-ALPHA	0	0	0	0	1.54077
	CRX	0	0	0	0	1.54077
	IRF9	0	0	0	0	1.44284
	ZNF860	0	0	0	0	1.44284
	GATA-1	0	0	0	0	1.42358
	ZNF75A	0	0	0	0	1.39874
	ONECUT2	0	0	0	0	1.35745
	ZNF284	0	0	0	0	1.35745
	ZNF626	0	0	0	0	1.35745
	TCF-3	0	0	0	0	1.28222
	Cdx	0	0	0	0	1.28222
	ZNF749	0	0	0	0	1.28222
	ZNF93	0	0	0	0	1.28222
	IRF	0	0	0	0	1.15545
	EZI	0	0	0	0	1.15545
	MGA	0	0	0	0	1.15545
	Rad21	0	0	0	0	1.14655
	ERR1	0	0	0	0	1.11117
	ZNF543	0	0	0	0	1.10145
	CTCF	0	0	0	0	1.03778
	Zfp281	0	0	0	0	0.99108
	ZNF257	0	0	0	0	0.89474
	Elf-1	0	0	0	0	0.881068
	ZNF573	0	0	0	0	0.805041
	Evi-1	0	0	0	0	0.781036
	ZBP89	0	0	0	0	0.573592
	RREB-1	0	0	0	0	0.337602
