# Supplementary material for: The landscape of the A-to-I RNA editome from 462 human genomes
Source: Sci Rep. 2018 Aug 13;8:12069. doi: 10.1038/s41598-018-30583-7 (PMC6089959; doi:10.1038/s41598-018-30583-7)
Supplement: Supplementary file 2 — Supplementary tables [file 41598_2018_30583_MOESM2_ESM.zip › S9_Table.xlsx]

## Sheet: Sheet1
Table S9. The -log10(E-value) of structural motif identified by MEME using all 16,518 RNA editing sites as control. All motifs identified with E-value < 1e-8 were compared with motifs in TRANSFAC using TOMTOM.
	Type	Motif	Associated transcription factor name	CEU	FIN	TSI	GBR	YRI
with an associated known transcription factor from TRANSFAC	cis	TGGGATTACA	pitx2	87	0	0	0	167
		AAATACAAAA	ZNF569	20	0	0	0	0
		GCTTGAGCCC	ZNF836	0	58	0	0	102
		GCCACCACAC	SMC-3	0	30	0	0	0
		AAAATACAAA	FOXO1	0	38	48	0	0
		AATCCCAGCT	MIBP1	0	0	130	0	0
		CACTGCAGCC	ZNF526	0	0	93	0	0
		CCTGTAATCC	ZBTB38	0	0	0	150	0
		TCAAGTGATC	Nkx2-5	0	0	0	99	0
		AAAAATACAA	ABL1	0	0	0	41	0
		CAGGAG	ZNF76	0	0	0	21	0
		CAAGTAGCTG	LUN-1	0	0	0	59	31
		GTGAGCCA	ZNF585A	0	0	0	0	77
		AATACAAAAA	Oct3	0	0	0	0	35
	trans	CCTGTAATCC	ZBTB38	613	649	597	612	604
		CAAGTAGCTG	LUN-1	327	297	70	82	23
		CTTGAACCCA	VDR	255	253	115	0	0
		CCACCACACC	ING4	454	374	0	383	400
		AAAAATACAA	ABL1	287	0	0	223	0
		ACCCCGTCTC	GATA-3	124	0	0	121	0
		AATTAGCTGG	Lmx1	136	0	0	0	0
		CTGTCTCTAC	ZNF671	51	0	0	0	0
		CATGCC	ZNF679	49	0	0	0	0
		GGTTTCA	COE2	36	0	20	22	0
		AAGTGCTG	ZNF329	29	0	25	28	0
		CCTCCCA	Ikaros	24	0	32	40	0
		GGCCAACA	ZNF491	27	0	22	0	0
		GCCACCACAC	SMC-3	0	43	154	0	0
		AAAATACAAA	FOXO1	0	322	311	0	312
		GTGAGCCA	ZNF585A	0	0	406	258	45
		CTTGAAC	LRH-1	0	0	51	0	0
		AAAAATTAGC	Pax-4	0	0	35	0	0
		CGTGTAGCTG	Meis-2:OC-2	0	0	0	146	0
		ACTCCTGACC	LMAF	0	0	0	70	0
		CACCAC	REST	0	0	0	69	0
		CTTGAAC	LRH-1	0	0	0	62	0
		CACTGCAA	Sox-8	0	0	0	22	0
		AAAATTAG	HOXA4	0	0	0	20	0
		ATTAGCCG	VSX1	0	0	0	0	92
		CAGGAG	ZNF76	0	0	0	0	92
		CCACCTC	ZNF647	0	0	0	0	25
		GGCCAACA	ZNF317	0	0	0	0	24
without an associated known transcription factor from TRANSFAC	cis	CTCAGCCTCC	NA	131	135	190	206	247
		AGCCTGGGCA	NA	67	0	0	0	0
		GGCGTGAGCC	NA	64	0	0	0	0
		CAAGTGATCC	NA	56	0	0	0	0
		AGTCCCAGCT	NA	0	82	0	0	0
		GCAGGAGAAT	NA	0	45	0	0	0
		GCTCACTGCA	NA	0	35	0	0	0
		GATCGCTTGA	NA	0	0	100	0	0
		ACAGGCGTGA	NA	0	0	24	0	0
		ACCAGCCTGG	NA	0	0	24	40	0
		GGTGTGGTGG	NA	0	0	0	89	0
		ATCCTCCTGC	NA	0	0	0	0	119
		TCTCTGCTCA	NA	0	0	0	0	62
		CAAAGTGC	NA	0	0	0	0	27
	trans	CTCAGCCTCC	NA	730	792	723	754	777
		GTGAGCC	NA	62	0	64	0	41
		ATCCTCCTGA	NA	344	0	0	0	0
		CCAGCCTGGG	NA	319	0	0	0	0
		GTCAGGA	NA	23	0	0	0	0
		AGTGCAGT	NA	21	0	0	0	0
		ATTCTCCTGC	NA	0	368	0	0	0
		GCCTGGGCAA	NA	0	249	0	0	0
		GCTCACTGCA	NA	0	237	144	0	0
		AGGCTGG	NA	0	152	136	142	0
		TCTCTACTAA	NA	0	149	219	0	167
		GGCTCAC	NA	0	88	0	0	0
		AAAAT	NA	0	35	0	0	0
		CGAACTC	NA	0	29	0	0	0
		CAAGTAGCTG	NA	0	0	251	0	0
		CAGGAGA	NA	0	0	31	0	0
		GTCTCTA	NA	0	0	56	62	0
		GATCGCTTGA	NA	0	0	0	363	351
		CAGCTCATTG	NA	0	0	0	278	272
		CAGCTACTTG	NA	0	0	0	0	272
		CAGCCTGGCC	NA	0	0	0	0	208
		ACCTGTC	NA	0	0	0	0	43
		CAAAGTGC	NA	0	0	0	0	35
