# Supplementary material for: The landscape of the A-to-I RNA editome from 462 human genomes
Source: Sci Rep. 2018 Aug 13;8:12069. doi: 10.1038/s41598-018-30583-7 (PMC6089959; doi:10.1038/s41598-018-30583-7)
Supplement: Supplementary file 2 — Supplementary tables [file 41598_2018_30583_MOESM2_ESM.zip › S10_Table.xlsx]

## Sheet: Sheet1
Table S10. The enrichment of structural motif identified by FIMO using random Alu regions as control. The enrichment of TFs in each population was defined as log2⁡(1+(Density in population/Density in control)).
Type	Transcription factor	CEU	FIN	GBR	TSI	YRI
cis	ZNF460	4.30232	0	0	0	0
	ZNF341	3.79461	0	0	0	0
	ZNF569	3.37303	0	2.29968	0	2.96838
	YY1	2.48707	0	0	0	0
	ZNF701	2.47987	0	0	0	1.91935
	Pax-4	2.38938	0	0	0	0
	HNF3alpha	1.38384	1.90408	1.08709	1.33835	0.984212
	E2A	1.1857	0.859605	0.918784	0.843545	0.660873
	FOXJ2	1.12323	1.06708	0.742873	1.1998	0.779157
	HES-5	1.06358	0	0	0	0.73336
	HES-7	1.06358	0	0	0	0.73336
	TBX4	1.01073	1.0269	1.27383	0	1.02008
	ARP-1_(COUP-TF2)	0.962419	0.828501	0.613655	0.909443	0.806892
	FOXD3	0.889374	0.997065	0.511292	1.25561	0.799116
	T3R-beta	0.8662	0.775549	0.734026	0.745241	0.657203
	ABL1	0.856265	1.02545	0.771989	1.00724	0.692074
	FOX_factors	0.827454	1.214	0.623953	1.19362	0.835559
	LXR-beta:RXR-alpha	0.787087	0.769544	0.794924	0.869389	0.825134
	T3R-alpha	0.75092	0.846297	0.562711	0.819102	0.724349
	RPC155	0.749054	0.697203	0.673016	0.659981	0.709558
	Pitx2	0.742121	0.694139	0.69574	0.681736	0.723945
	POLR3A	0.725628	0.363329	0.509946	0.615467	0.648444
	ZNF658	0.687743	0.979171	0.605482	0.65995	0.619328
	Pax-5	0.669906	0	0	0.6099	0.854479
	LUN-1	0.651427	1.23969	0.735088	0.492111	0.658178
	LXR;_FXR	0.582014	0.775075	0.760698	0.772221	0.786452
	FOXP1	0.55085	0.708234	0.519116	0.68449	0.509802
	hdac2	0.543248	0.507705	0.489018	0.555968	0.529025
	ZNF282	0	1.65507	0	0	0
	E2F-1:TBR2	0	0.86111	1.08116	0.64965	1.09249
	E2F-3:TBR2	0	0.674496	0.85961	0.583319	0.772835
	Brn-4	0	0	5.29944	5.3267	0
	Ncx	0	0	5.20878	5.23599	0
	2018-10-06	0	0	4.24727	4.27377	0
	HFH3_(FOXI1)	0	0	3.24283	0	0
	znf302	0	0	2.25932	0	0
	ZNF211	0	0	2.20109	0	0
	E2F-3:FOXI1	0	0	1.03067	0	1.14391
	Tbx5	0	0	1.0247	0	0.926007
	SMAR1	0	0	0.576503	0.737938	0.650582
	FOXC1	0	0	0.467692	0.392109	0.552225
	MEF-2B	0	0	0	1.73523	1.86791
	MEF-2D	0	0	0	1.73523	1.86791
	MEF-2A	0	0	0	0.941863	1.03409
	EWSR1-FLI1	0	0	0	0	4.5962
	ZNF746	0	0	0	0	3.14174
	GKLF_(KLF4)	0	0	0	0	1.99323
	TBX2	0	0	0	0	1.6594
	RARB	0	0	0	0	1.30632
	COUP-TF1	0	0	0	0	1.12149
	ZNF699	0	0	0	0	0.999792
	RARG	0	0	0	0	0.903267
	ER-alpha	0	0	0	0	0.901753
	ZNF709	0	0	0	0	0.646674
	RARA	0	0	0	0	0.643395
trans	EWSR1-FLI1	4.47424	5.14454	5.35295	5.48311	4.42048
	znf607	3.87243	3.79592	3.41927	3.6525	3.54235
	Pax-6	3.19968	3.12659	3.41927	0	2.53427
	PLAG1	2.30344	0	1.42142	0	1.67312
	FPM315	2.29244	2.70577	4.24873	3.6525	2.97213
	IRF-1	2.29244	1.91151	1.62206	1.79924	2.18749
	ZNF460	2.23928	0	0	0	0
	ZNF569	2.23874	1.93014	1.84317	2.1115	1.84403
	RXR:PXR	2.21379	0	1.84243	1.72902	1.64623
	FXR:RXR-ALPHA	1.97237	2.4863	2.36633	2.57549	0
	MAZ	1.8221	2.39985	3.13208	1.95165	1.575
	YY1	1.7474	0.89882	1.41979	0	1.35538
	ZBTB38	1.65747	0	0	0	0
	TR4	1.65277	0	0	0	1.1733
	Thap1	1.60734	0	1.55562	0	1.13633
	MafF	1.60734	0	1.29555	1.45221	0
	ZNF524	1.50434	1.72836	1.20508	1.6218	0
	GR	1.50434	0	1.20508	0	1.22906
	HFH4_(FOXJ1)	1.43602	0	0	1.29095	0
	znf471	1.43602	0	0	0	0
	TBX2	1.40431	1.58501	1.32473	1.48343	1.2493
	Fra-1	1.38151	0	1.43904	1.23987	0.769629
	E2F-3:FOXO6	1.3193	0.912912	1.13464	1.45638	1.34026
	LXR,_PXR,_CAR,_COUP,_RAR	1.27002	0	1.00233	0	1.2493
	Pax-4	1.26538	1.51425	1.13572	1.53872	1.30992
	ZNF774	1.26278	0	0.804052	1.12908	1.28319
	Sox-11	1.24159	1.19469	0	0	0.847042
	GKLF_(KLF4)	1.20139	0	0	1.24974	1.53701
	znf658b	1.16384	0.665289	1.38754	0.766824	0.682715
	znf302	1.05472	0	1.01496	0	1.03637
	HNF3alpha	1.0469	0.93077	0.750083	0.707535	0.754012
	ZNF211	1.01681	0	0	0	0
	RARG	0.984112	0.798343	0.702848	0.730056	0.935555
	ZFP-37	0.956873	0.91757	0	0.998449	0.755851
	BDP1	0.942624	0.903742	0.727066	0.833578	0.517818
	ZNF701	0.933367	0	1.19728	1.02069	0.77404
	RARA	0.930897	0.945336	0.848726	0.652124	0.939483
	LXR_direct_repeat_4	0.918349	0	0.707063	0	0.760958
	ABL1	0.915005	1.17295	0.980142	0.992912	0.886193
	TBX4	0.906026	1.05618	1.03634	1.05893	1.01657
	E2F-1:TBR2	0.884604	0.584571	0.609988	0.854046	0.749452
	LXRbeta:RXRalpha	0.857787	0.941616	1.02791	0.869312	0.736106
	LUN-1	0.843024	0.684356	0.831117	0.770115	0.809283
	FOX_factors	0.823347	0.977562	0.759337	0.798889	0.705437
	ZNF208	0.780903	0.88596	0.920854	0.816819	0.506323
	ZNF99	0.778793	0	1.39376	0	0.878067
	ZNF658	0.77792	0.870174	0.723902	0.73413	0.720065
	FOXP1	0.775791	0.751517	0.6296	0.75613	0.840702
	ZNF282	0.762323	0.609851	0.672429	0.772881	0.651295
	E2F-3:FOXI1	0.758886	0.880192	0.767869	0.740728	0.988441
	Tbx5	0.732978	0.761159	0.83528	0.953071	0.718909
	FOXD3	0.725315	0.772701	0.648406	0.815049	0.736106
	HES-5	0.722296	1.15547	0.692199	0.794874	0.708386
	HES-7	0.722296	1.15547	0.692199	0.794874	0.708386
	MEF-2B	0.722296	0.862655	0.823489	0.794874	0.816206
	MEF-2D	0.722296	0.862655	0.823489	0.794874	0.816206
	E2F-3:TBR2	0.721331	0.689517	0.610592	0.836799	0.735127
	RARB	0.715595	0.683979	0.651196	0.96587	1.02414
	POLR3A	0.713772	0.62599	0.707443	0.654826	0.650939
	LXR-beta:RXR-alpha	0.702347	0.737501	0.691328	0.671858	0.740667
	T3R-alpha	0.696233	0.73042	0.732248	0.798991	0.861529
	Pitx2	0.692387	0.715619	0.716211	0.71438	0.698212
	LXR;_FXR	0.689022	0.708598	0.681217	0.69581	0.891772
	E2A	0.679478	0.53465	0.684846	0.669788	0.567428
	RP58	0.656806	0.931843	0.495464	0.574429	0.83799
	COUP-TF1	0.656806	0.861511	0.691231	0.98417	1.16195
	FOXJ2	0.655067	0.662701	0.627202	0.769039	0.666925
	RPC155	0.62161	0.68217	0.652216	0.652219	0.677585
	LRH-1	0.62014	1.0742	0.955656	0	0.660258
	ZNF135	0.616399	0.488306	0.381906	1.03915	0.321498
	T3R-beta	0.611861	0.70454	0.747865	0.750837	0.654673
	SMAR1	0.596748	0.731072	0.549309	0.438877	0.653083
	ZNF709	0.566328	0.274513	0.532856	0.460926	0.683599
	ARP-1_(COUP-TF2)	0.556992	0.7145	0.739632	0.713262	0.834599
	Pax-5	0.555518	0.636521	0.663721	0.630241	0.71002
	ZNF699	0.494221	0.760982	0.71263	0.636446	0.609907
	HNF3	0.476899	0.693072	0.722139	0.63583	0.688429
	hdac2	0.410625	0.494101	0.503363	0.563691	0.550965
	FOXC1	0.38398	0.399329	0.447601	0.404169	0.36388
	MEF-2A	0.329906	0.719991	0.449108	0.368028	1.04931
	ZNF484	0	4.18476	0	0	0
	Brn-4	0	3.49973	3.86564	0	2.88567
	Ncx	0	3.4151	3.71397	0	3.16801
	ZNF300	0	3.19231	0	0	0
	ZNF677	0	3.12659	3.13066	0	3.16801
	Sp1	0	2.7008	0	0	1.24112
	ZNF529	0	2.62195	2.28664	2.76289	2.06875
	2018-10-06	0	2.54438	3.57413	0	1.99839
	Nanog	0	2.40504	0	0	1.87291
	ZNF777	0	2.40504	0	0	0
	ZNF746	0	2.07805	0	0	1.80582
	ER71:HES-7	0	1.91151	0	0	0
	ZNF197	0	1.19469	0	0	0.847042
	ER-alpha	0	1.11238	0.556577	0.715602	0.957342
	ZNF226	0	1.10147	0.719431	0.825111	0
	ZNF823	0	1.08463	0.882293	1.17515	0.760958
	LRH1	0	0.925443	0.927622	0	0.639054
	ZNF425	0	0.68185	1.04315	0	0.458845
	CLOCK:HEN1	0	0.649528	0.651196	0.888389	0.555706
	Bach2	0	0	4.56246	0	3.8393
	Dbx-1	0	0	4.56246	0	3.16801
	FOXG1	0	0	3.41927	0	0
	ESRRA	0	0	3.0485	0	3.16801
	EZF-2	0	0	3.0485	0	2.80551
	ZNF513	0	0	2.70967	0	0
	NF-E2	0	0	2.67531	0	0
	EGR1	0	0	2.36633	2.92872	2.7454
	FPM315_(ZNF263)	0	0	2.36633	0	0
	GKLF	0	0	2.36633	0	0
	KROX	0	0	2.08156	0	0
	C/EBPepsilon	0	0	1.77589	0	0
	pitx1:FIGLA	0	0	1.6951	0	0
	ZNF407	0	0	1.55562	0	1.13633
	ZNF674	0	0	1.46638	1.63439	0.904139
	TEF-3:C/EBPdelta	0	0	1.43904	1.60533	0
	IRF1	0	0	1.42578	1.59123	1.62473
	2018-10-01	0	0	1.32848	0	0
	p300	0	0	1.3173	1.47549	1.15636
	SREBP-1	0	0	0.968671	0	0
	GCMb:pitx1	0	0	0.891967	0	0
	MaFA	0	0	0.854526	0	0
	FOXL1	0	0	0.804052	0	0
	rfx5	0	0	0.562621	0	0.478047
	TFAP2C	0	0	0	3.6525	0
	TBX21	0	0	0	2.57549	0
	p53	0	0	0	2.28047	1.64623
	HFH3_(FOXI1)	0	0	0	1.89668	1.26883
	ZNF647	0	0	0	1.72902	0
	TFAP2B	0	0	0	0.839322	0
	IRF	0	0	0	0	3.57202
	ZNF93	0	0	0	0	3.54235
	CRX	0	0	0	0	3.16801
	SIP1	0	0	0	0	3.16801
	ZNF284	0	0	0	0	3.16801
	EZI	0	0	0	0	2.80551
	Smad2:Smad3:Smad4	0	0	0	0	2.66115
	HOXD1	0	0	0	0	2.53427
	ZNF626	0	0	0	0	2.53427
	Zfp281	0	0	0	0	2.32021
	IRF9	0	0	0	0	1.99839
	GATA-1	0	0	0	0	1.87291
	RORbeta	0	0	0	0	1.87291
	TCF-3	0	0	0	0	1.87291
	ZNF543	0	0	0	0	1.87291
	Evi-1	0	0	0	0	1.84644
	ERR1	0	0	0	0	1.81662
	ZBP89	0	0	0	0	1.80582
	Cdx	0	0	0	0	1.58353
	Elf-1	0	0	0	0	1.54455
	MGA	0	0	0	0	1.50762
	ZNF749	0	0	0	0	1.37719
	ZNF257	0	0	0	0	1.26883
	ZNF573	0	0	0	0	0.998925
	RREB-1	0	0	0	0	0.88566
	PPARGAMMA:RXR-ALPHA	0	0	0	0	0.677266
