# Supplementary material for: The landscape of the A-to-I RNA editome from 462 human genomes
Source: Sci Rep. 2018 Aug 13;8:12069. doi: 10.1038/s41598-018-30583-7 (PMC6089959; doi:10.1038/s41598-018-30583-7)
Supplement: Supplementary file 2 — Supplementary tables [file 41598_2018_30583_MOESM2_ESM.zip › S11_Table.xlsx]

## Sheet: Sheet1
Table S11. The -log10(E-value) of structural motif identified by MEME using random Alu region as control. All motifs identified with E-value < 1e-8 were compared with motifs in TRANSFAC using TOMTOM.
	Type	Motif	Associated transcription factor name	FIN	TSI	CEU	GBR	YRI
with an associated known transcription factor from TRANSFAC	cis	GCCACCACAC	SMC-3	59	0	0	0	38
		AATCCCAGCT	MIBP1	71	125	0	0	0
		AAAATACAAA	FOXO1	49	63	0	0	0
		GCCTGGCTAA	ZNF114	0	25	0	0	0
		GGCTCACGCC	TBX2	0	0	49	0	0
		AAAATAAAAA	CPEB1	0	0	29	0	0
		TGGGATTACA	pitx2	0	0	77	0	166
		TCAAGTGATC	Nkx2-5	0	0	67	107	0
		CCTGTAATCC	ZBTB38	0	0	0	144	0
		AAAAATACAA	ABL1	0	0	0	58	0
		AATTAGCTGG	Lmx1	0	0	0	23	0
		GTGAGCCA	ZNF585A	0	0	0	0	72
		AAATACAAAA	ZNF569	0	0	0	0	37
	trans	CAAGTAGCTG	LUN-1	97	70	58	82	103
		CTTGAAC	LRH-1	67	51	57	62	0
		GCCACCACAC	SMC-3	242	377	259	0	0
		CCTGTAATCC	ZBTB38	615	0	0	590	0
		GTGAGCCA	ZNF585A	325	0	0	0	45
		CAAAGTGCTG	SMAR1	149	0	0	0	0
		AAAAATTAGC	Pax-4	0	384	0	0	0
		CCTCCCA	Ikaros	0	32	24	40	0
		AAGTGCTG	ZNF329	0	25	29	28	0
		TGGGATTACA	pitx2	0	563	630	0	569
		GGCCAACA	ZNF491	0	22	27	0	0
		AAAATACAAA	FOXO1	0	0	361	0	0
		GCCTGGCTAA	ZNF114	0	0	293	0	0
		AAAATTAG	MEF-2C	0	0	76	0	0
		CATGCC	ZNF679	0	0	49	0	0
		AAAAATACAA	Six-5	0	0	0	309	0
		AATTAGCTGG	Lmx1	0	0	0	192	0
		CACCAC	REST	0	0	0	69	0
		CCTGGCCT	CtBP1	0	0	0	26	0
		GGTTTCA	COE2	0	0	0	22	0
		CCACCACACC	ING4	0	0	0	380	386
		CCACCTC	ZNF647	0	0	0	0	25
		GGCCAACA	ZNF317	0	0	0	0	24
without an associated known transcription factor from TRANSFAC	cis	CTCAGCCTCC	NA	116	166	115	181	213
		TCAAGCGATT	NA	59	0	0	0	0
		TCCAGCCTGG	NA	48	0	0	0	0
		ATCGCTTGAG	NA	0	95	0	0	0
		ACTCCAGCCT	NA	0	72	0	0	0
		GCAGTGGCAC	NA	0	46	0	0	0
		AGCCTGGGCA	NA	0	0	43	0	0
		GCCACTGCAC	NA	0	0	0	105	0
		CAGCTACTTG	NA	0	0	0	59	0
		GCTCACTGCA	NA	0	0	0	51	0
		ACCCTGTCTC	NA	0	0	0	21	0
		CCAGCCTGGG	NA	0	0	0	72	41
		GATCGCTTGA	NA	0	0	0	0	128
		TCTCTACTAA	NA	0	0	0	0	55
		CAAAGTGC	NA	0	0	0	0	27
	trans	CTCAGCCTCC	NA	670	629	610	632	662
		AGGCTGG	NA	152	0	137	0	0
		AAATACAAAA	NA	397	0	0	0	371
		AATCGCTTGA	NA	356	0	0	0	384
		CAGCTACTCG	NA	269	0	0	0	0
		GCTCACTGCA	NA	230	0	0	0	0
		GGCTCAC	NA	88	0	0	0	0
		AAAAT	NA	35	0	0	0	0
		CGAACTC	NA	29	0	0	0	0
		TCTCTACTAA	NA	180	304	221	0	0
		GCTCACTGCA	NA	0	166	114	141	109
		GTGAGCC	NA	0	64	62	0	41
		GCAGGAGA	NA	0	31	101	0	66
		GATCGCTTGA	NA	0	352	0	384	0
		CCGTCTCTAC	NA	0	56	0	122	261
		CGAGTAGC	NA	0	94	0	0	103
		CAGGCTGG	NA	0	204	0	0	0
		AAACCCCGTC	NA	0	162	0	0	0
		ATCGCTTGAG	NA	0	0	362	0	0
		GGTGAAACCC	NA	0	0	143	0	0
		GGCTCAA	NA	0	0	23	0	0
		GTCAGGA	NA	0	0	23	0	0
		AGTGCAGT	NA	0	0	21	0	0
		CAAGTAGCTG	NA	0	0	0	236	0
		TACTAAA	NA	0	0	0	23	0
		CTCCTGAC	NA	0	0	0	22	0
		CCAGCCTGGG	NA	0	0	0	265	262
		ACCCTGTC	NA	0	0	0	0	43
		CAAAGTGC	NA	0	0	0	0	35
