# Supplementary material for: The landscape of the A-to-I RNA editome from 462 human genomes
Source: Sci Rep. 2018 Aug 13;8:12069. doi: 10.1038/s41598-018-30583-7 (PMC6089959; doi:10.1038/s41598-018-30583-7)
Supplement: Supplementary file 2 — Supplementary tables [file 41598_2018_30583_MOESM2_ESM.zip › S2_Table.xlsx]

## Sheet: Sheet1
Table S2. Mapping information and identification of RNA editing for 462 human genomes.
	Mapping Info					Number of detected editings									Location of A-to-I editings
Sample_ID	Number of input reads	Average input read length	Uniquely mapped reads number	Uniquely mapped reads %	Average mapped length	All	AtoI	Alu	Repetitive non-Alu	non Repetitive	AtoI%	FDR	GA/AG	Number of A-to-I editing sites per million uniquely mapped reads	UTR3	ncRNA	intronic	intergenic	downstream	exonic	splicing	upstream	upstream;downstream	UTR5	nonsynonymous	synonymous
ERR188021	25204933	142	22318684	0.8855	142.34	2986	2748	2634	63	51	0.920295	0.00787349	0.0014556	123.126	1838	476	272	76	67	9	2	0	7	1	5	3
ERR188022	21333126	144	19024816	0.8918	144.18	2478	2295	2187	46	62	0.92615	0.00724896	0.00174292	120.632	1359	452	345	70	44	11	0	8	4	2	7	3
ERR188023	34696966	146	31465964	0.9069	146.29	3708	3221	3090	67	64	0.868662	0.013745	0.00465694	102.365	1991	555	453	114	65	19	1	8	6	9	14	5
ERR188024	19357635	144	17136195	0.8852	144.25	2728	2536	2404	60	72	0.929619	0.00688271	0.00157729	147.991	1492	520	407	56	35	6	1	3	5	11	4	1
ERR188025	34080361	146	30571370	0.897	146.01	2818	2420	2329	38	53	0.858765	0.0149512	0.00950413	79.159	1612	416	236	73	55	12	1	8	5	2	9	3
ERR188026	5997322	146	5492082	0.9158	146.3	493	444	407	16	21	0.900609	0.0100328	0.0225225	80.8437	320	82	19	13	6	4	0	0	0	0	3	0
ERR188027	27627627	138	23952847	0.867	138.95	2639	2324	2238	35	51	0.880637	0.012322	0.00430293	97.024	1467	458	261	63	54	7	0	2	6	6	5	2
ERR188028	16312703	142	14431068	0.8847	142.58	1635	1525	1443	36	46	0.932722	0.00655738	0.00459016	105.675	1031	274	149	31	29	5	1	0	3	2	4	1
ERR188029	39082899	148	35886282	0.9182	147.73	5199	4585	4395	95	95	0.8819	0.0121741	0.00392585	127.765	2531	806	931	165	82	24	1	19	8	18	14	10
ERR188030	16073043	146	14773428	0.9191	146.21	1574	1432	1364	25	43	0.909784	0.00901473	0.00768156	96.9308	972	260	137	21	28	9	0	1	0	4	5	3
ERR188031	5826508	146	5283890	0.9069	146.26	542	476	447	11	18	0.878229	0.012605	0.0147059	90.0851	336	97	20	10	10	2	0	0	0	1	2	0
ERR188032	28452661	144	25228383	0.8867	144.7	3282	2974	2859	55	60	0.906155	0.00941493	0.00336247	117.883	1956	535	306	88	58	6	2	10	7	6	4	2
ERR188033	26040387	144	22781842	0.8749	144.42	3119	2861	2739	46	76	0.917281	0.00819802	0.00349528	125.582	1925	466	288	91	56	15	2	5	9	4	13	1
ERR188034	16015347	140	14585895	0.9107	140.7	1666	1455	1365	35	55	0.873349	0.0131834	0.0137457	99.7539	1044	230	80	50	25	12	1	7	4	2	8	3
ERR188035	27357028	146	25158289	0.9196	146.2	2643	2339	2234	32	73	0.884979	0.0118155	0.00470286	92.9713	1533	430	231	73	50	10	1	6	3	2	8	2
ERR188036	33695321	147	31123018	0.9237	146.62	4896	4466	4267	84	115	0.912173	0.008753	0.0015674	143.495	2394	822	947	159	81	22	2	13	10	16	12	9
ERR188037	20358022	140	18539334	0.9107	140.66	1779	1612	1534	31	47	0.906127	0.009418	0.00434243	86.9503	1003	306	228	37	28	7	0	0	2	1	7	0
ERR188038	27350436	144	20973608	0.7668	144.52	3011	2756	2638	46	72	0.915311	0.0084114	0.00435414	131.403	1824	513	272	65	46	15	1	9	4	7	12	2
ERR188039	30346312	140	27692595	0.9126	140.7	1875	1711	1651	24	36	0.912533	0.00871367	0.00350672	61.7855	1178	301	134	47	37	3	1	6	2	2	3	0
ERR188040	26262312	139	23403728	0.8912	139.07	3404	3081	2966	48	67	0.905112	0.00953055	0.0032457	131.646	1899	541	439	90	77	14	2	8	7	4	10	4
ERR188041	36002815	143	32842319	0.9122	143.49	3988	3558	3412	66	80	0.892177	0.0109868	0.00505902	108.336	2073	633	616	132	62	14	2	8	7	11	7	7
ERR188042	12815984	133	11003248	0.8586	133.88	1184	1096	1062	14	20	0.925676	0.00729927	0.00364964	99.607	716	215	114	23	19	4	0	0	0	5	4	0
ERR188043	40029112	147	36374760	0.9087	147.09	4819	4278	4102	86	90	0.887736	0.0114965	0.00467508	117.609	2338	752	912	121	80	26	1	22	8	18	17	9
ERR188044	35423503	146	32047744	0.9047	146.42	3593	3230	3089	69	72	0.89897	0.0102167	0.00309598	100.787	1907	530	561	107	79	14	2	15	9	6	10	3
ERR188045	30552352	146	28013481	0.9169	146.3	4335	3967	3791	75	101	0.91511	0.00843321	0.0025208	141.61	2185	717	827	110	78	16	2	10	6	16	13	3
ERR188046	29344054	137	25749239	0.8775	137.56	2983	2704	2587	52	65	0.90647	0.00938004	0.0033284	105.013	1766	474	287	83	58	12	2	6	8	8	8	3
ERR188047	34665230	146	31503097	0.9088	146.14	4328	3831	3688	69	74	0.885166	0.0117937	0.00156617	121.607	2282	698	608	132	66	13	1	11	9	11	7	5
ERR188048	27561606	144	23274512	0.8445	144.35	2328	2064	1990	36	38	0.886598	0.0116279	0.00290698	88.6807	1347	390	196	75	44	2	1	2	3	4	2	0
ERR188049	24527536	144	21558101	0.8789	144.1	2304	1996	1932	20	44	0.866319	0.0140281	0.00250501	92.587	1268	419	178	65	53	6	1	1	3	2	4	2
ERR188050	29887181	137	27561801	0.9222	137.29	2545	2299	2169	57	73	0.90334	0.00972755	0.0060896	83.4125	1525	383	233	82	49	12	0	5	6	4	5	7
ERR188051	16691181	144	14703006	0.8809	144.02	1620	1464	1416	13	35	0.903704	0.00968703	0.00136612	99.5715	1004	289	99	35	27	2	2	0	4	2	2	0
ERR188052	29506586	143	25983175	0.8806	143.85	2933	2628	2523	44	61	0.896011	0.0105507	0.00380518	101.142	1751	450	292	71	46	4	1	1	7	5	4	0
ERR188053	22743325	141	20821049	0.9155	140.99	2795	2570	2442	49	79	0.919499	0.00795897	0.00583658	123.433	1703	456	259	66	56	10	1	4	4	11	8	2
ERR188054	26989974	146	24833424	0.9201	146.18	3047	2744	2624	35	85	0.900558	0.0100384	0.00765306	110.496	1801	513	284	56	64	10	1	6	5	4	8	1
ERR188055	34622024	145	29459451	0.8509	145.05	4564	4074	3931	64	79	0.892638	0.0109341	0.00343643	138.292	2535	682	625	93	91	21	1	12	6	8	13	8
ERR188056	34095467	144	29878403	0.8763	144.16	3854	3427	3290	53	84	0.889206	0.0113272	0.00466881	114.698	2176	618	411	104	71	16	2	13	8	8	12	4
ERR188057	36478092	148	33374903	0.9149	148.1	4724	4219	4040	85	94	0.893099	0.0108815	0.00355534	126.412	2568	722	631	176	80	11	1	13	6	11	7	3
ERR188058	26740926	146	24656231	0.922	146.04	2081	1892	1819	28	45	0.909178	0.0090813	0.00422833	76.7352	1281	353	133	63	46	6	0	4	5	1	4	2
ERR188059	27424946	138	19838858	0.7234	139.06	2269	2080	1986	35	59	0.916703	0.00826049	0.00384615	104.845	1357	374	256	43	39	7	0	0	2	2	5	1
ERR188060	13725171	131	11587928	0.8443	133.32	976	868	838	11	19	0.889344	0.0113113	0.00806452	74.9055	578	189	53	23	17	1	0	4	0	3	1	0
ERR188061	29229490	146	26732945	0.9146	146.25	4191	3768	3623	62	83	0.899069	0.0102056	0.00212314	140.95	2091	751	691	110	77	18	1	5	9	15	12	6
ERR188062	20475430	145	18542657	0.9056	145.22	1606	1452	1403	9	40	0.90411	0.00964187	0.00413223	78.3059	994	276	96	39	32	5	1	4	2	3	3	2
ERR188063	56061806	145	49185104	0.8773	145.62	4956	4300	4151	71	78	0.867635	0.0138689	0.00372093	87.4248	2474	753	791	152	81	16	1	14	8	10	9	7
ERR188064	17969380	145	15970869	0.8888	145.26	2048	1855	1776	28	51	0.905762	0.00945847	0.00161725	116.149	1277	344	142	48	26	9	0	4	4	1	9	0
ERR188065	15450574	133	13422115	0.8687	133.96	1575	1420	1376	17	27	0.901587	0.00992318	0.00492958	105.796	924	276	162	18	27	6	1	4	0	2	5	1
ERR188066	44391728	144	39228512	0.8837	143.91	4662	4008	3833	73	102	0.859717	0.014834	0.00573852	102.171	2582	706	445	141	87	17	2	10	7	11	12	5
ERR188067	40435989	144	35808018	0.8855	144.15	4605	4056	3892	77	87	0.880782	0.012305	0.00197239	113.271	2435	753	600	143	81	15	2	12	8	7	8	6
ERR188068	22654630	137	20824146	0.9192	137.14	1760	1604	1542	18	44	0.911364	0.00884153	0.00872818	77.026	976	296	249	40	27	8	0	4	2	2	4	2
ERR188069	23746881	145	21767250	0.9166	145.46	2122	1935	1845	39	51	0.911876	0.00878553	0.00413437	88.895	1309	348	179	40	43	6	1	5	3	1	5	0
ERR188070	25887939	147	23492487	0.9075	147.39	2935	2633	2531	46	56	0.897104	0.0104271	0.00455754	112.078	1544	525	431	69	38	13	1	6	4	2	10	3
ERR188071	19528136	146	17911638	0.9172	145.97	2256	2023	1935	30	58	0.89672	0.0104705	0.00790905	112.943	1363	365	200	42	36	9	1	1	3	3	5	3
ERR188072	31214748	144	22521965	0.7215	144.99	2848	2519	2431	39	49	0.88448	0.0118734	0.00595474	111.846	1662	432	280	68	54	7	1	3	6	6	7	0
ERR188073	28286806	145	25170852	0.8898	144.89	2268	2027	1960	27	40	0.893739	0.0108086	0.00888012	80.5297	1282	380	227	65	45	11	0	6	4	7	7	4
ERR188074	30686751	146	27714877	0.9032	145.96	3088	2778	2671	37	70	0.899611	0.0101446	0.00215983	100.235	1908	480	229	67	57	16	1	6	8	6	10	5
ERR188075	25362720	146	23226965	0.9158	145.78	1980	1744	1634	44	66	0.880808	0.0123019	0.00745413	75.0851	1175	323	132	58	37	12	0	2	4	1	6	4
ERR188076	30425479	146	27824781	0.9145	146.34	2682	2374	2269	36	69	0.88516	0.0117944	0.00294861	85.3196	1654	426	147	66	55	5	1	9	8	3	3	1
ERR188077	40313560	144	36018313	0.8935	144.65	4618	4096	3944	77	75	0.886964	0.0115856	0.00244141	113.72	2353	744	725	147	83	15	1	10	6	12	9	6
ERR188078	26633969	137	24558276	0.9221	137.38	2426	2203	2095	41	67	0.908079	0.00920233	0.00408534	89.705	1371	392	331	56	37	7	0	1	4	4	5	2
ERR188079	8271408	145	7642366	0.9239	145.79	639	591	547	9	35	0.924883	0.00738348	0.0186125	77.3321	423	108	28	13	11	7	0	0	0	1	7	0
ERR188080	21640625	144	19166723	0.8857	144.13	2684	2473	2355	53	65	0.921386	0.0077565	0.0024262	129.026	1584	458	285	73	43	11	2	0	6	11	8	3
ERR188081	41967063	144	37581820	0.8955	144.58	4943	4420	4214	103	103	0.894194	0.0107569	0.00248869	117.61	2694	855	582	148	83	18	2	12	10	16	11	7
ERR188082	37408926	146	33825215	0.9042	146.26	3940	3539	3399	60	80	0.898223	0.0103008	0.00423849	104.626	2322	599	380	111	83	16	1	13	8	6	11	4
ERR188083	25272681	141	23068441	0.9128	141.48	3361	3117	3001	48	68	0.927403	0.0071164	0.00256657	135.12	1731	601	607	89	54	9	1	8	5	12	7	2
ERR188084	51825705	144	45929100	0.8862	144.46	7135	6354	6085	133	136	0.89054	0.0111741	0.00424929	138.344	3098	1133	1696	225	114	31	2	16	7	32	21	9
ERR188085	25406105	144	22748638	0.8954	143.94	2349	2056	1950	47	59	0.875266	0.0129554	0.00632296	90.379	1388	362	186	48	49	10	1	2	8	2	8	1
ERR188086	19919357	144	17465495	0.8768	144.06	2126	1892	1826	20	46	0.889934	0.0112435	0.00158562	108.328	1202	398	179	62	36	4	0	3	6	2	3	1
ERR188087	19935880	145	18021945	0.904	144.96	2435	2242	2132	39	71	0.920739	0.0078258	0.00267618	124.404	1471	404	248	68	36	8	0	2	3	2	6	1
ERR188088	25343189	145	22515033	0.8884	145.17	3067	2806	2686	29	91	0.914901	0.00845591	0.00213828	124.628	1830	497	278	101	66	17	1	5	7	4	11	5
ERR188089	29588956	146	22774675	0.7697	146.37	3096	2800	2664	64	72	0.904393	0.00961039	0.00928571	122.944	1624	453	542	89	53	13	1	11	9	5	10	2
ERR188090	14992872	141	13687149	0.9129	141.33	1149	1047	999	19	29	0.911227	0.00885647	0.00668577	76.4951	719	195	66	29	23	6	0	8	0	1	4	1
ERR188091	32563660	146	29530335	0.9068	146.26	3648	3241	3131	52	58	0.888432	0.0114162	0.00370256	109.752	2041	568	420	103	69	16	3	8	6	7	11	5
ERR188092	18015919	146	16240474	0.9015	146.06	1924	1788	1708	18	62	0.929314	0.00691479	0.000559284	110.095	1210	362	131	48	21	4	1	6	2	3	2	2
ERR188093	22595316	146	20885865	0.9243	146.21	2896	2630	2484	58	88	0.908149	0.00919461	0.00456274	125.922	1680	493	307	74	53	7	1	3	7	5	4	2
ERR188094	17096928	141	15439393	0.9031	141.22	1636	1439	1362	25	52	0.879584	0.0124455	0.0173732	93.2031	915	276	163	39	31	10	0	0	4	1	8	2
ERR188095	23582988	146	21116817	0.8954	145.76	2825	2546	2440	39	67	0.901239	0.00996215	0.00274941	120.567	1483	498	411	77	49	16	1	6	3	2	8	7
ERR188096	18130981	142	15681880	0.8649	142.27	1796	1645	1576	34	35	0.915924	0.00834485	0.00182371	104.898	1143	304	104	44	39	4	1	3	3	0	3	1
ERR188097	50277934	144	44829808	0.8916	144.49	6360	5653	5417	125	111	0.888836	0.0113697	0.00300725	126.099	2899	993	1385	190	108	24	1	21	10	22	14	10
ERR188098	23691659	146	21594096	0.9115	146.3	1952	1681	1624	27	30	0.861168	0.0146558	0.00594884	77.8454	1062	317	191	51	43	5	0	11	1	0	3	2
ERR188099	21235474	145	19269315	0.9074	145.28	2110	1992	1900	30	62	0.944076	0.00538518	0.00200803	103.377	1302	391	173	52	43	10	1	6	4	10	6	4
ERR188100	23604762	137	21587780	0.9146	137.28	2181	2013	1924	39	50	0.922971	0.00758705	0.00298063	93.2472	1244	397	260	47	43	8	0	1	7	6	6	2
ERR188101	28923576	146	26435009	0.914	145.8	2344	2125	2045	27	53	0.90657	0.00936898	0.00282353	80.3858	1352	403	234	66	46	11	1	0	7	5	6	4
ERR188102	32187150	144	28722195	0.8923	144.08	3195	2806	2710	47	49	0.878247	0.0126029	0.00498931	97.6945	1764	489	395	75	64	6	0	3	3	7	5	1
ERR188103	35935127	144	32297039	0.8988	144.16	3724	3324	3170	74	80	0.892589	0.0109397	0.00240674	102.92	2217	589	314	90	78	14	0	6	10	6	7	6
ERR188104	33330505	147	30652225	0.9196	146.57	3939	3521	3363	78	80	0.893882	0.0107924	0.0028401	114.869	2078	622	579	123	74	21	1	6	8	9	12	8
ERR188105	29258552	146	24219217	0.8278	146.22	3321	3037	2916	47	74	0.914484	0.00850121	0.00493908	125.396	1881	557	414	77	66	16	1	5	8	12	9	6
ERR188106	25224614	132	22823207	0.9048	133.75	2298	2100	2026	30	44	0.913838	0.00857143	0.00428571	92.0116	1445	353	182	47	46	9	1	2	10	5	7	1
ERR188107	27660615	145	22988891	0.8311	144.8	2267	2018	1939	31	48	0.890163	0.0112172	0.00148662	87.7815	1417	362	126	53	41	3	0	8	5	3	2	1
ERR188108	23724899	146	22044851	0.9292	146	2115	1934	1816	43	75	0.914421	0.00850804	0.00723888	87.7302	1317	315	183	48	51	12	1	1	1	5	7	4
ERR188109	23375783	146	21244514	0.9088	146.36	2670	2419	2312	44	63	0.905993	0.0094329	0.00578752	113.865	1502	427	340	69	51	6	2	12	7	3	3	3
ERR188110	18060354	141	16287587	0.9018	141.27	1835	1697	1625	31	41	0.924796	0.00739273	0.0023571	104.19	1032	334	235	46	28	8	0	2	5	7	7	1
ERR188111	29545042	146	26804453	0.9072	145.65	4191	3813	3656	75	82	0.909807	0.00901223	0.00445843	142.252	2173	689	696	119	80	14	2	11	8	21	8	6
ERR188112	37655257	145	33460738	0.8886	145.23	5423	4893	4685	95	113	0.902268	0.00984709	0.00224811	146.231	2703	935	934	177	83	20	3	9	9	20	13	7
ERR188113	26747686	144	23753498	0.8881	144.11	3328	2946	2810	53	83	0.885216	0.0117879	0.00916497	124.024	1878	580	303	84	66	12	2	9	8	4	8	3
ERR188114	33270295	147	30044749	0.9031	146.67	4313	3837	3679	64	94	0.889636	0.0112778	0.00495179	127.71	2288	700	604	126	70	11	2	12	8	16	7	4
ERR188115	25541240	146	23802181	0.9319	145.8	2118	1911	1822	39	50	0.902266	0.0098473	0.00732601	80.2868	1160	350	286	59	41	10	0	0	1	4	8	2
ERR188116	14851163	146	13543319	0.9119	146.03	1583	1451	1386	18	47	0.916614	0.00827016	0.0068918	107.138	1019	245	117	34	24	7	1	0	2	2	4	3
ERR188117	26954768	143	24631370	0.9138	143.63	2912	2595	2477	53	65	0.89114	0.0111053	0.00655106	105.353	1580	475	374	77	52	15	2	6	9	5	11	4
ERR188118	23983242	145	22144933	0.9234	145.62	2193	2015	1921	35	59	0.918833	0.00803068	0.00397022	90.9915	1234	360	305	56	45	7	0	0	4	4	6	1
ERR188119	30980589	147	28399884	0.9167	146.91	4702	4289	4073	107	109	0.912165	0.00875389	0.00466309	151.022	2314	769	952	130	70	20	2	6	4	22	14	5
ERR188120	28096775	146	25688015	0.9143	145.68	3400	2998	2898	45	55	0.881765	0.0121899	0.00466978	116.708	1824	510	485	81	69	13	1	6	3	6	8	5
ERR188121	24835308	145	22830185	0.9193	145.31	2216	1970	1886	35	49	0.888989	0.0113521	0.0071066	86.2893	1223	384	235	66	43	12	1	0	2	4	9	2
ERR188122	31751377	148	28834110	0.9081	148.19	3716	3360	3240	44	76	0.904198	0.00963203	0.00178571	116.529	2250	606	297	105	61	11	2	8	9	11	6	4
ERR188123	25348022	147	23321646	0.9201	146.85	3365	3049	2897	68	84	0.906092	0.00942187	0.00787143	130.737	1832	559	477	75	64	16	1	6	7	12	11	4
ERR188124	17667629	145	15971384	0.904	145.19	1536	1382	1321	16	45	0.89974	0.0101302	0.0108538	86.5298	967	246	96	27	28	10	0	2	4	2	5	5
ERR188125	27465003	137	24264515	0.8835	137.52	2703	2392	2297	31	64	0.884943	0.0118197	0.00501672	98.5802	1587	467	197	66	51	13	3	2	4	2	5	7
ERR188126	24495253	143	21705189	0.8861	143.88	2714	2444	2324	63	57	0.900516	0.0100431	0.000818331	112.6	1516	460	318	69	59	12	0	0	6	4	5	6
ERR188127	25733131	145	23243075	0.9032	144.94	2283	2056	1965	42	49	0.900569	0.0100371	0.00389105	88.4565	1331	387	213	71	33	10	1	3	2	5	6	4
ERR188128	33210841	144	29876877	0.8996	143.95	3799	3337	3191	61	85	0.878389	0.0125862	0.00359604	111.692	2022	583	527	94	70	13	1	10	9	8	9	4
ERR188129	18961686	143	17047851	0.8991	143.56	2615	2400	2272	57	71	0.917782	0.00814394	0.00291667	140.78	1408	434	420	60	44	10	0	4	7	13	9	1
ERR188130	28454336	146	26063724	0.916	146.29	3462	3113	3002	41	70	0.899191	0.0101919	0.0019274	119.438	1946	546	465	80	47	8	2	3	6	10	7	1
ERR188131	34189756	147	30913770	0.9042	147.03	4017	3624	3397	108	119	0.902166	0.00985852	0.00193157	117.229	2217	672	502	109	79	15	1	12	7	10	9	5
ERR188132	38461989	148	34696412	0.9021	147.79	4296	3783	3638	71	74	0.880587	0.0123279	0.00290775	109.031	2371	703	450	130	92	13	1	8	6	9	10	3
ERR188133	12123081	145	11155344	0.9202	145.45	1395	1290	1229	21	40	0.924731	0.00739958	0.00310078	115.64	833	246	148	32	24	2	0	2	2	1	2	0
ERR188134	14576558	143	13281061	0.9111	143.13	1563	1439	1374	18	47	0.920665	0.00783372	0.00138985	108.35	932	284	142	38	30	5	1	3	2	2	3	2
ERR188135	32164478	148	28947845	0.9	147.52	3079	2712	2605	51	56	0.880805	0.0123022	0.00110619	93.6857	1840	492	205	101	50	10	2	7	4	1	6	3
ERR188136	25141675	137	22975986	0.9139	137.16	2013	1778	1676	38	64	0.883259	0.0120155	0.00674916	77.3851	1066	368	234	58	30	8	0	3	7	4	5	3
ERR188137	29268069	146	27028912	0.9235	146.36	3900	3467	3320	58	89	0.888974	0.0113538	0.00288434	128.27	2219	585	457	91	70	20	2	7	7	9	10	9
ERR188138	22480574	145	20642212	0.9182	145.71	2035	1791	1701	29	61	0.880098	0.0123852	0.00837521	86.764	1154	349	170	60	33	14	1	3	3	4	11	3
ERR188139	23484162	143	20923788	0.891	143.08	2639	2379	2276	46	57	0.901478	0.00993542	0.00504414	113.698	1565	427	265	65	38	9	0	1	6	3	8	1
ERR188140	76527840	146	66776093	0.8726	146.57	5627	4775	4599	90	86	0.848587	0.0162208	0.00293194	71.5076	2865	857	674	237	95	17	2	10	7	11	12	5
ERR188141	35786425	145	32123661	0.8976	144.88	4546	4136	3926	106	104	0.909811	0.00901178	0.00386847	128.752	2460	728	715	101	68	24	2	10	6	22	18	5
ERR188142	6422605	146	5903863	0.9192	146.36	512	478	450	7	21	0.933594	0.00646634	0.00209205	80.9639	323	95	20	16	16	6	1	0	0	1	5	0
ERR188143	19867275	145	18171728	0.9147	145.17	2192	2036	1948	27	61	0.928832	0.00696553	0.0024558	112.042	1318	344	271	39	40	11	1	4	1	7	9	2
ERR188144	37792300	143	34179339	0.9044	143.64	4865	4352	4142	106	104	0.894553	0.0107161	0.00229779	127.328	2602	759	743	118	89	12	2	8	6	13	7	4
ERR188145	31949525	143	28136840	0.8807	142.93	3783	3301	3184	45	72	0.872588	0.0132742	0.00545289	117.319	2033	583	498	91	64	10	2	10	7	3	8	2
ERR188146	31523004	144	27710331	0.8791	144.27	3402	3020	2865	75	80	0.887713	0.0114991	0.00761589	108.985	1967	540	303	100	72	11	2	10	7	8	6	5
ERR188147	25875552	140	23604021	0.9122	140.68	1785	1549	1497	21	31	0.867787	0.0138506	0.00839251	65.6244	1036	302	122	43	37	5	0	1	2	1	3	2
ERR188148	16085296	140	14464448	0.8992	140.79	1860	1697	1618	29	50	0.912366	0.00873199	0.00589275	117.322	1093	344	178	44	24	5	1	1	5	2	4	1
ERR188149	25576076	144	22629063	0.8848	144.1	2858	2550	2453	52	45	0.892232	0.0109804	0.0054902	112.687	1465	481	458	65	49	12	1	9	5	5	10	2
ERR188150	28844512	140	26245601	0.9099	140.61	2458	2205	2097	38	70	0.897071	0.0104308	0.0031746	84.0141	1387	407	269	61	47	14	2	6	4	8	10	4
ERR188151	24974619	145	22756992	0.9112	145.25	2799	2520	2395	48	77	0.900322	0.0100649	0.0015873	110.735	1712	431	234	53	62	8	0	6	7	7	6	1
ERR188152	35346087	148	31931955	0.9034	147.67	4720	4220	4054	81	85	0.894068	0.0107712	0.00118483	132.156	2500	758	694	134	88	16	2	11	8	9	9	6
ERR188153	41174840	147	37274659	0.9053	146.69	4845	4303	4128	98	77	0.888132	0.0114508	0.00278875	115.44	2269	784	956	152	85	17	1	16	7	16	12	5
ERR188154	31491583	147	28591795	0.9079	147.04	3314	2890	2774	53	63	0.872058	0.0133375	0.00380623	101.078	1867	513	293	104	78	17	3	6	5	4	12	4
ERR188155	26248931	148	23873129	0.9095	147.52	2950	2679	2580	41	58	0.908136	0.0091961	0.00373274	112.218	1782	482	257	66	61	9	1	10	5	6	5	4
ERR188156	28714322	145	26225931	0.9133	145.55	3388	3090	2925	60	105	0.912043	0.00876728	0.00517799	117.822	1960	544	403	78	72	14	0	1	6	12	12	2
ERR188157	31042280	146	28102459	0.9053	146.19	3485	3219	3088	60	71	0.923673	0.00751221	0.000931966	114.545	2009	615	387	94	74	8	2	8	9	13	7	1
ERR188158	52748015	144	46401206	0.8797	144.08	4368	3801	3662	77	62	0.870192	0.013561	0.00342015	81.916	2388	656	477	132	100	16	2	9	7	14	12	4
ERR188159	27776253	145	25820361	0.9296	145.62	3197	2911	2756	82	73	0.910541	0.00893164	0.00412229	112.74	1532	526	689	100	37	9	1	1	4	12	7	2
ERR188160	26412849	146	24628250	0.9324	146.01	2662	2400	2281	61	58	0.901578	0.00992424	0.00333333	97.4491	1412	427	411	82	44	7	1	4	7	5	7	0
ERR188161	23131793	144	20600765	0.8906	144.22	2661	2474	2367	47	60	0.929726	0.00687146	0.00121261	120.093	1586	495	256	55	48	10	1	1	11	11	4	5
ERR188162	24685169	144	22036801	0.8927	144.16	3230	2830	2696	70	64	0.876161	0.0128493	0.00176678	128.422	1830	521	276	109	65	9	2	6	9	3	8	1
ERR188163	27059809	137	24620456	0.9099	137.35	1951	1737	1646	35	56	0.890313	0.0112001	0.00575705	70.5511	1167	330	148	49	31	7	0	0	4	1	5	2
ERR188164	33157739	144	29503045	0.8898	144.56	3782	3338	3189	62	87	0.882602	0.0120922	0.00269623	113.141	2318	563	247	90	83	11	1	10	8	7	7	4
ERR188165	20016370	140	18325923	0.9155	140.77	2766	2527	2409	52	66	0.913594	0.00859805	0.00474871	137.892	1545	409	410	75	49	11	1	8	10	9	8	3
ERR188166	37846205	144	33154384	0.876	144.42	4004	3561	3441	48	72	0.889361	0.0113094	0.00645886	107.407	2300	635	400	112	76	19	2	6	8	3	13	6
ERR188167	22805087	145	20995325	0.9206	145.79	2316	2122	2025	35	62	0.916235	0.0083112	0.00329877	101.07	1359	413	217	53	54	9	1	5	7	4	6	2
ERR188168	34335393	146	31113986	0.9062	146.38	3831	3401	3244	74	83	0.887758	0.0114939	0.00411644	109.308	2189	614	337	124	88	17	2	15	7	8	10	7
ERR188169	44413364	148	40632953	0.9149	147.78	4957	4281	4122	63	96	0.863627	0.0143552	0.0049054	105.358	2596	763	590	171	104	23	2	10	7	15	12	10
ERR188170	36889183	148	33759032	0.9151	147.75	5070	4457	4289	91	77	0.879093	0.0125033	0.00224366	132.024	2383	790	983	152	83	24	2	15	9	16	15	9
ERR188171	29395237	145	27099744	0.9219	145.4	2781	2576	2435	56	85	0.926286	0.00723461	0.00310559	95.0562	1739	460	235	62	54	8	1	6	7	4	7	1
ERR188172	23957817	143	21851951	0.9121	143.69	2033	1827	1767	24	36	0.898672	0.0102503	0.00218938	83.6081	1220	340	153	59	36	9	0	6	3	1	4	5
ERR188173	25938896	140	23606380	0.9101	140.73	2254	2078	1997	26	55	0.921917	0.00769971	0.00192493	88.0271	1296	412	245	79	23	7	1	7	6	2	3	4
ERR188174	31306311	147	28385621	0.9067	146.82	3485	3128	3004	54	70	0.897561	0.0103755	0.00255754	110.197	1961	571	402	90	70	8	1	6	7	12	4	4
ERR188175	15468623	134	13770172	0.8902	134.15	1251	1115	1052	23	40	0.891287	0.0110885	0.0197309	80.9721	795	184	80	25	18	10	0	2	1	0	8	2
ERR188176	25409697	145	22997131	0.9051	145.49	2582	2326	2227	44	55	0.900852	0.0100055	0.00171969	101.143	1422	414	348	70	37	11	1	9	5	9	7	4
ERR188177	32832609	144	29287431	0.892	144.37	3388	2964	2890	33	41	0.874852	0.0130045	0.00168691	101.204	2005	510	260	106	54	4	1	9	7	8	4	0
ERR188178	28147473	146	25787106	0.9161	145.83	3126	2830	2724	48	58	0.90531	0.00950851	0.004947	109.745	1908	470	261	84	68	10	2	11	4	12	6	4
ERR188179	18317364	143	16235341	0.8863	143.76	1975	1771	1702	32	37	0.896709	0.0104717	0.00564653	109.083	1199	339	143	44	36	4	0	0	4	2	3	1
ERR188180	26656143	145	24137429	0.9055	145.44	2512	2241	2137	50	54	0.892118	0.0109935	0.00580098	92.8434	1311	432	363	70	37	15	1	2	5	5	11	4
ERR188181	36271656	147	32846059	0.9056	146.77	2783	2435	2340	34	61	0.874955	0.0129923	0.00164271	74.1337	1617	439	240	72	48	6	0	4	6	3	4	2
ERR188182	42864575	144	37996735	0.8864	144.44	4219	3653	3516	76	61	0.865845	0.0140856	0.00465371	96.1398	2317	613	489	125	72	11	2	10	6	8	9	2
ERR188183	27749613	145	25143547	0.9061	145.01	2107	1892	1829	23	40	0.897959	0.0103306	0.00158562	75.2479	1266	343	164	66	34	5	2	6	4	2	2	3
ERR188184	44477754	147	40473486	0.91	146.78	4754	4185	3946	118	121	0.880311	0.0123602	0.00358423	103.401	2334	761	793	146	91	16	2	19	10	13	10	6
ERR188185	24718363	146	22714521	0.9189	146.15	3777	3461	3313	60	88	0.916336	0.00830028	0.00520081	152.369	1820	585	867	88	52	18	1	5	8	17	11	7
ERR188186	26320780	145	24152968	0.9176	145.03	2888	2617	2498	43	76	0.906163	0.00941397	0.00343905	108.351	1688	489	299	73	39	9	1	4	6	9	6	2
ERR188187	24195267	141	22191052	0.9172	141.65	1983	1805	1702	38	65	0.910237	0.008965	0.00941828	81.3391	1237	322	125	58	30	12	1	7	8	5	11	1
ERR188188	34998200	146	32003789	0.9144	146.43	4049	3580	3437	69	74	0.884169	0.0119096	0.00307263	111.862	2214	640	475	126	77	14	2	15	9	8	6	8
ERR188189	26098734	146	23635755	0.9056	146.01	3222	2904	2788	44	72	0.901304	0.00995492	0.00447658	122.865	1800	520	432	67	55	15	2	1	3	9	9	6
ERR188190	13444728	143	12112331	0.9009	143.58	1249	1127	1061	19	47	0.902322	0.00984109	0.0079858	93.0457	760	218	81	25	30	10	0	0	0	3	6	4
ERR188191	15899840	132	14227300	0.8948	133.59	1305	1171	1136	8	27	0.897318	0.0104029	0.00426985	82.3066	749	257	108	21	19	8	2	3	1	3	5	2
ERR188192	31447558	147	28583566	0.9089	146.59	3121	2832	2733	34	65	0.907401	0.00927709	0.00211864	99.0779	1901	509	248	78	66	9	1	8	6	6	5	4
ERR188193	27904924	146	25193840	0.9028	146.22	3083	2698	2603	49	46	0.875122	0.0129726	0.00370645	107.09	1478	483	571	84	51	11	2	5	5	8	10	1
ERR188194	16873120	134	14880286	0.8819	134.22	1359	1199	1127	33	39	0.882266	0.0121313	0.0116764	80.5764	872	185	68	40	24	9	0	0	0	1	7	2
ERR188195	25665631	146	23291601	0.9075	145.7	2990	2722	2605	47	70	0.910368	0.00895064	0.00330639	116.866	1803	465	278	75	56	18	1	12	3	11	11	5
ERR188196	26678851	144	23801422	0.8921	144.22	2245	1988	1895	52	41	0.885523	0.0117523	0.00452716	83.5244	1231	396	250	65	32	7	0	0	3	4	4	3
ERR188197	28529159	146	25600477	0.8973	146.33	2409	2087	2024	19	44	0.866335	0.0140262	0.00479157	81.5219	1370	399	185	64	44	11	1	8	4	1	5	5
ERR188198	37360368	147	33944174	0.9086	146.79	5067	4517	4353	61	103	0.891455	0.0110693	0.00686296	133.071	2416	811	1016	132	89	26	2	7	5	13	19	7
ERR188199	18624368	146	17136931	0.9201	146.39	2292	2066	1979	34	53	0.901396	0.00994456	0.00435624	120.558	1289	390	259	65	47	5	1	2	4	4	5	0
ERR188200	22909971	138	20125078	0.8784	138.84	2133	1929	1843	37	49	0.90436	0.00961403	0.00518403	95.8506	1299	346	179	48	41	5	0	2	7	2	4	1
ERR188201	30244354	146	27447636	0.9075	146.35	4687	4293	4110	94	89	0.915938	0.00834339	0.00349406	156.407	2179	769	1105	112	66	28	2	12	7	13	19	8
ERR188202	20166148	141	18334830	0.9092	140.9	2256	2087	1996	37	54	0.925089	0.00736159	0.00287494	113.827	1382	372	209	53	48	10	0	4	2	7	6	4
ERR188203	18637910	144	16046403	0.861	144.39	1991	1842	1760	31	51	0.925163	0.00735367	0.00325733	114.792	1267	356	106	50	46	7	0	2	5	3	6	1
ERR188204	31026570	148	28364405	0.9142	147.72	3509	3139	3005	49	85	0.894557	0.0107156	0.00477859	110.667	2017	576	320	105	80	18	1	11	4	7	13	5
ERR188205	30007268	137	27496274	0.9163	137.03	2016	1825	1744	24	57	0.905258	0.00951432	0.00383562	66.3726	1242	332	151	42	34	10	1	6	5	2	7	3
ERR188206	21698405	148	19683607	0.9071	147.88	2804	2578	2477	46	55	0.919401	0.00796953	0.00232739	130.972	1582	495	351	76	49	10	2	4	5	4	7	3
ERR188207	31101770	146	27939992	0.8983	145.85	2940	2594	2519	25	50	0.882313	0.0121259	0.00385505	92.8418	1722	460	237	76	64	10	1	12	7	5	5	4
ERR188208	14849061	146	13463416	0.9067	146.39	1550	1388	1329	26	33	0.895484	0.0106104	0.00864553	103.094	919	258	132	33	22	13	0	2	5	4	9	4
ERR188209	28299047	146	25842018	0.9132	146.23	3030	2691	2567	54	70	0.888119	0.0114523	0.00297287	104.133	1747	488	285	80	70	9	1	1	4	6	5	4
ERR188210	25747130	140	23282671	0.9043	140.73	2668	2411	2301	42	68	0.903673	0.00969043	0.00829531	103.553	1629	407	231	63	49	18	2	1	7	4	13	4
ERR188211	27538926	145	24910070	0.9045	145.27	2244	2057	1963	46	48	0.916667	0.00826446	0.00340301	82.577	1408	348	180	52	49	4	0	3	7	6	3	1
ERR188212	28004471	146	25217785	0.9005	146.16	2476	2167	2088	30	49	0.875202	0.012963	0.00969082	85.9314	1508	352	173	67	43	12	1	5	3	3	6	6
ERR188213	32209612	148	29112423	0.9038	148.05	3639	3191	3057	64	70	0.876889	0.0127632	0.00219367	109.61	1975	591	419	120	50	12	2	8	5	9	9	3
ERR188214	44547780	145	39941369	0.8966	145.25	5547	4869	4680	90	99	0.877772	0.0126589	0.00205381	121.904	2574	819	1172	157	91	22	2	10	8	14	13	8
ERR188215	33087341	144	29444024	0.8899	144.68	3975	3537	3400	76	61	0.889811	0.0112576	0.00282725	120.126	1962	657	705	112	67	13	1	6	7	7	9	4
ERR188216	30762127	143	26976129	0.8769	143.67	3575	3257	3137	50	70	0.911049	0.00887599	0.00153516	120.736	2028	642	384	91	72	12	1	10	6	11	7	5
ERR188217	33938262	146	30648886	0.9031	146.39	3700	3302	3168	51	83	0.892432	0.0109575	0.00272562	107.736	2172	615	307	104	67	14	2	9	3	9	6	7
ERR188218	34694918	146	31823089	0.9172	146.42	4687	4258	4076	94	88	0.90847	0.00915923	0.00305308	133.802	2239	796	982	133	67	12	1	6	9	13	8	3
ERR188219	41794304	142	36420867	0.8714	142.43	4840	4330	4139	90	101	0.894628	0.0107075	0.00323326	118.888	2432	747	858	149	91	20	2	7	10	14	12	7
ERR188220	24436251	146	21832190	0.8934	146.06	2639	2390	2289	36	65	0.905646	0.00947128	0.00251046	109.471	1542	444	259	63	49	9	1	8	5	10	4	5
ERR188221	14056088	132	12529583	0.8914	133.54	1206	1136	1075	27	34	0.941957	0.00560179	0.00264085	90.6654	823	183	71	31	17	5	1	0	2	3	4	1
ERR188222	28369981	148	25698772	0.9058	147.99	3339	2964	2822	47	95	0.887691	0.0115017	0.00573549	115.336	1835	529	413	95	46	22	2	9	5	8	15	6
ERR188223	32614933	145	29202437	0.8954	145.55	3666	3224	3085	67	72	0.879433	0.0124633	0.00341191	110.402	2118	565	327	101	72	12	2	11	7	9	8	3
ERR188224	31165791	146	28123395	0.9024	146.5	3726	3328	3177	75	76	0.893183	0.0108719	0.00450721	118.336	1958	583	571	104	70	16	1	7	4	14	10	4
ERR188225	26898434	145	24591241	0.9142	145.36	2270	2033	1942	39	52	0.895595	0.0105979	0.00836203	82.6717	1285	375	242	52	49	8	1	9	5	7	6	2
ERR188226	19513601	140	16980512	0.8702	140.87	2111	1906	1836	32	38	0.90289	0.00977774	0.00209864	112.246	1120	347	343	52	35	4	1	3	0	1	2	2
ERR188227	26484447	143	24164138	0.9124	143.48	2813	2471	2377	28	66	0.878422	0.0125823	0.00121408	102.259	1581	475	270	70	39	10	1	9	6	10	5	5
ERR188228	39455903	145	35236939	0.8931	145.3	4382	3812	3661	66	85	0.869922	0.0135934	0.00262329	108.182	2357	670	540	109	89	11	1	14	8	13	8	2
ERR188229	29169025	145	26693559	0.9151	145.24	2520	2279	2178	41	60	0.904365	0.00961347	0.00219394	85.3764	1467	397	272	72	38	12	1	7	5	8	8	4
ERR188230	22761433	144	20070653	0.8818	144.67	2223	1986	1871	33	82	0.893387	0.0108487	0.00755287	98.9504	1379	324	150	64	44	12	1	3	6	3	8	4
ERR188231	40994986	144	36391326	0.8877	144.37	5409	4879	4695	81	103	0.902015	0.00987535	0.00286944	134.07	2809	888	877	156	87	18	3	13	13	15	12	6
ERR188232	7363088	146	6763805	0.9186	146.36	569	506	488	6	12	0.889279	0.0113187	0.0118577	74.81	384	82	27	7	3	3	0	0	0	0	2	1
ERR188233	29958877	147	27201477	0.908	147.12	2840	2553	2470	33	50	0.898944	0.0102197	0.00117509	93.8552	1713	463	215	73	53	7	2	10	8	9	5	2
ERR188234	35641472	146	32455840	0.9106	146.32	4158	3605	3488	52	65	0.867003	0.0139453	0.00471567	111.074	2102	602	618	142	81	24	2	16	7	11	14	9
ERR188235	17864489	146	16315068	0.9133	145.97	2087	1912	1823	37	52	0.916148	0.00832065	0.00104603	117.192	1178	359	267	58	33	6	1	1	4	5	3	3
ERR188236	23902607	146	22069835	0.9233	145.8	2566	2340	2238	44	58	0.911925	0.00878011	0.00384615	106.027	1460	441	296	58	52	11	1	9	4	8	6	5
ERR188237	47471833	145	42837741	0.9024	145.37	6576	5804	5559	126	119	0.882603	0.012092	0.00482426	135.488	3024	984	1417	213	104	11	2	19	11	19	7	4
ERR188238	25413822	146	22992445	0.9047	146.36	2548	2250	2139	43	68	0.883046	0.0120404	0.00755556	97.8582	1488	408	177	91	52	18	1	3	7	5	11	6
ERR188239	12866484	142	11570201	0.8993	142.82	1163	1060	1004	16	40	0.911436	0.00883362	0.00471698	91.6147	746	188	65	31	18	9	1	0	0	2	7	2
ERR188240	22918820	137	19694584	0.8593	137.47	2897	2700	2606	36	58	0.931999	0.006633	0.00407407	137.094	1471	472	594	71	43	22	1	10	6	10	17	5
ERR188241	36891817	147	33308853	0.9029	146.84	3485	2993	2867	44	82	0.858824	0.014944	0.00668226	89.856	1944	519	310	117	61	22	2	6	5	7	11	10
ERR188242	28283655	139	24651823	0.8716	139.12	2795	2508	2405	50	53	0.897317	0.0104031	0.00398724	101.737	1654	448	243	81	53	11	1	10	4	3	5	5
ERR188243	38571186	146	35571361	0.9222	146.2	4756	4285	4095	85	105	0.900967	0.00999257	0.00163361	120.462	2598	788	614	119	101	17	2	16	7	23	7	9
ERR188244	33651883	145	28647936	0.8513	145.28	4492	3963	3797	70	96	0.882235	0.012135	0.00252334	138.335	2639	718	333	134	102	11	1	12	8	5	6	4
ERR188245	27236184	138	22083188	0.8108	139.04	2422	2188	2097	40	51	0.903386	0.00972245	0.00228519	99.0799	1497	389	180	60	47	7	0	1	6	1	4	3
ERR188246	23835159	145	21336037	0.8951	145.36	2313	2128	2036	28	64	0.920017	0.00790328	0.00140977	99.7374	1476	385	149	47	45	6	1	5	10	4	4	2
ERR188247	23426179	143	19373163	0.827	143.13	2254	2057	1966	37	54	0.9126	0.00870641	0.00631988	106.178	1331	349	263	49	41	16	1	0	5	2	8	8
ERR188248	28244014	145	25751068	0.9117	145.34	2662	2378	2247	59	72	0.893313	0.0108571	0.00798991	92.3457	1549	397	270	72	41	22	1	3	10	13	16	6
ERR188249	27748883	144	24435976	0.8806	144.82	3134	2748	2667	28	53	0.876835	0.0127696	0.00655022	112.457	1848	502	208	91	64	13	1	10	7	4	8	5
ERR188250	28074725	145	24892859	0.8867	145.65	3316	2961	2834	57	70	0.892943	0.0108993	0.0070922	118.95	1982	537	251	81	71	13	2	9	9	6	6	7
ERR188251	27180966	147	24806054	0.9126	146.93	3116	2819	2666	56	97	0.904685	0.00957786	0.00673998	113.642	1895	509	249	67	54	18	1	10	9	7	12	5
ERR188252	22177955	145	20202234	0.9109	145.72	1873	1658	1584	25	49	0.885211	0.0117886	0.00784077	82.0701	1107	320	130	41	37	8	1	7	3	4	6	2
ERR188253	26172976	145	24026489	0.918	145.42	2392	2149	2043	42	64	0.898411	0.0102796	0.00884132	89.4429	1338	419	251	76	37	13	0	2	4	9	10	2
ERR188254	23056478	144	19556083	0.8482	144.29	2498	2243	2170	24	49	0.897918	0.0103352	0.00757914	114.696	1492	422	184	54	59	7	0	6	11	8	4	3
ERR188255	20940194	144	18698578	0.893	144.24	2056	1840	1749	41	50	0.894942	0.0106719	0.00869565	98.4032	1158	360	229	39	34	10	0	3	4	3	7	3
ERR188256	24833132	145	22642882	0.9118	145.37	2333	2125	2041	21	63	0.910844	0.0088984	0.00235294	93.8485	1337	422	211	78	44	11	0	6	7	9	7	4
ERR188257	26997076	144	23818594	0.8823	144.32	2895	2581	2456	56	69	0.891537	0.0110598	0.0058117	108.361	1786	452	199	75	49	9	1	3	5	2	6	3
ERR188258	35034792	147	31730253	0.9057	147.35	4795	4361	4156	96	109	0.909489	0.00904713	0.00366888	137.44	2253	764	1052	142	74	24	2	13	13	24	14	10
ERR188259	31175831	141	28566793	0.9163	141.72	2679	2411	2292	38	81	0.899963	0.0101052	0.00663625	84.3987	1612	441	196	72	51	16	1	11	7	4	10	5
ERR188260	32364547	146	29619426	0.9152	146.37	3925	3526	3377	81	68	0.898344	0.0102872	0.00623936	119.043	1995	622	684	110	63	19	1	17	7	8	11	7
ERR188261	37531151	146	34481036	0.9187	146.3	3720	3260	3072	104	84	0.876344	0.0128277	0.00460123	94.5447	2047	579	433	98	72	11	1	8	4	7	5	6
ERR188262	24896071	145	22480273	0.903	144.94	2974	2722	2623	37	62	0.915266	0.00841627	0.00257164	121.084	1665	515	394	60	58	10	2	3	6	9	8	2
ERR188263	30377266	144	26887432	0.8851	144.15	3003	2691	2580	48	63	0.896104	0.0105402	0.00371609	100.084	1833	452	215	89	74	12	1	5	7	3	8	3
ERR188264	30884892	145	27755931	0.8987	144.96	2346	2010	1929	28	53	0.856777	0.0151967	0.0119403	72.417	1335	382	170	60	41	12	1	5	1	3	9	3
ERR188265	31874906	148	29153454	0.9146	147.74	3515	3147	3024	52	71	0.895306	0.0106306	0.00381316	107.946	1966	570	402	108	70	11	1	7	6	6	7	3
ERR188266	28514327	146	25840947	0.9062	146.25	2993	2597	2487	45	65	0.867691	0.0138621	0.0107817	100.499	1801	413	195	88	62	19	2	7	6	4	11	8
ERR188267	29642102	147	26237362	0.8851	147.36	2696	2394	2288	30	76	0.887982	0.0114681	0.00668338	91.2439	1552	444	250	68	40	18	1	9	6	6	11	6
ERR188268	40784341	146	36973008	0.9065	146.39	4306	3767	3600	79	88	0.874826	0.0130077	0.00398195	101.885	2314	692	486	141	88	13	2	13	5	13	6	7
ERR188269	39847617	147	36179799	0.908	147.42	4894	4314	4133	92	89	0.881488	0.0122224	0.00324525	119.238	2470	724	790	171	101	23	2	7	7	19	14	9
ERR188270	33189187	137	29060030	0.8756	137.55	3882	3507	3348	69	90	0.9034	0.00972082	0.00684346	120.681	2285	604	401	102	65	17	2	5	12	14	14	2
ERR188271	32235074	145	29054009	0.9013	145.32	3711	3283	3155	62	66	0.884667	0.0118517	0.00456899	112.996	2124	579	365	112	74	8	0	7	8	6	7	1
ERR188272	29354040	143	25718251	0.8761	143.25	3022	2718	2596	51	71	0.899404	0.0101679	0.00183959	105.684	1874	483	201	80	60	9	0	2	7	2	6	3
ERR188273	14426254	132	12794784	0.8869	133.66	1113	1019	986	13	20	0.915544	0.00838612	0.00588813	79.6418	702	188	83	15	21	4	1	1	2	2	2	2
ERR188274	21220519	146	19479199	0.9179	146.41	2799	2592	2470	42	80	0.926045	0.0072601	0.00192901	133.065	1577	472	390	79	49	9	1	3	8	4	6	3
ERR188275	28570450	143	25453202	0.8909	143.84	2566	2263	2179	43	41	0.881917	0.0121721	0.00574459	88.9083	1429	397	296	70	52	10	1	1	3	4	7	3
ERR188276	39715740	147	35697479	0.8988	146.96	3216	2801	2689	53	59	0.870958	0.0134692	0.00392717	78.4649	1816	492	272	108	77	14	2	8	8	4	7	7
ERR188277	23446429	146	21302465	0.9086	146.09	2177	1930	1840	39	51	0.886541	0.0116345	0.00362694	90.5998	1200	414	199	62	36	7	1	4	5	2	6	1
ERR188278	15492040	145	13175046	0.8504	145.1	1938	1773	1710	30	33	0.914861	0.00846024	0.00225606	134.573	1219	299	170	39	36	3	1	0	3	3	2	1
ERR188279	30030088	146	26806470	0.8927	145.82	2882	2563	2476	35	52	0.889313	0.0113149	0.00234101	95.6112	1587	495	333	68	57	5	1	5	7	5	4	1
ERR188280	11150091	140	9922694	0.8899	140.54	1035	907	854	18	35	0.876329	0.0128295	0.0176406	91.4066	640	155	41	31	24	10	0	4	1	1	7	3
ERR188281	34997265	144	31209452	0.8918	144.73	3823	3359	3216	62	81	0.878629	0.0125579	0.00297708	107.628	2303	558	278	108	74	16	2	7	9	4	8	8
ERR188282	24603323	146	22496107	0.9144	145.99	2444	2189	2102	31	56	0.895663	0.0105901	0.0045683	97.3057	1373	437	263	58	40	7	1	2	2	6	4	2
ERR188283	24231858	145	17245945	0.7117	145.94	1796	1661	1593	17	51	0.924833	0.00738876	0.00481638	96.3125	1152	285	146	36	28	5	1	5	1	2	4	1
ERR188284	43784430	144	39204136	0.8954	144.52	4838	4221	4015	101	105	0.872468	0.0132885	0.00284293	107.667	2313	686	912	171	85	21	1	13	7	12	12	8
ERR188285	29291911	145	26550738	0.9064	145.01	2908	2611	2495	42	74	0.897868	0.0103409	0.00497894	98.34	1688	486	264	82	59	7	2	11	5	7	6	1
ERR188286	15264743	146	14073877	0.922	146.24	1478	1351	1307	16	28	0.914073	0.00854586	0.00814212	95.9934	878	266	132	35	30	7	0	0	2	1	5	2
ERR188287	23371352	140	21427709	0.9168	140.97	1565	1417	1348	30	39	0.905431	0.00949509	0.00776288	66.1293	901	254	190	36	22	7	1	0	3	3	4	3
ERR188288	25953038	144	22807612	0.8788	144.76	3308	2916	2803	52	61	0.881499	0.012221	0.00514403	127.852	1824	530	368	95	76	6	1	9	4	3	6	0
ERR188289	17453671	144	15607282	0.8942	144.46	2685	2394	2280	41	73	0.89162	0.0110504	0.00584795	153.39	1355	479	417	78	37	16	1	0	5	6	10	5
ERR188290	23308325	144	20889843	0.8962	144.7	2509	2211	2121	37	53	0.881228	0.0122528	0.00904568	105.841	1378	384	332	57	42	12	1	0	2	3	7	5
ERR188291	25125676	146	22700019	0.9035	146.53	3029	2761	2646	44	71	0.911522	0.00882421	0.00144875	121.63	1849	490	246	98	54	10	1	4	6	3	6	4
ERR188292	25497564	146	23525911	0.9227	146.25	2726	2450	2326	57	67	0.898753	0.0102412	0.00693878	104.14	1600	424	255	75	67	7	1	11	6	4	4	3
ERR188293	27196709	146	24676349	0.9073	146.42	2679	2426	2323	41	62	0.905562	0.00948063	0.00412201	98.3128	1695	393	199	69	46	15	1	5	1	2	10	4
ERR188294	25518129	146	23220880	0.91	146.11	3773	3489	3350	61	78	0.924728	0.00739988	0.00229292	150.253	1858	629	804	90	57	17	2	5	6	21	12	5
ERR188295	29013830	144	25309380	0.8723	143.99	3259	2889	2747	62	80	0.886468	0.0116429	0.00588439	114.147	1979	489	228	93	65	16	0	9	9	1	10	5
ERR188296	28496120	144	24678830	0.866	144.59	3274	2922	2795	52	75	0.892486	0.0109514	0.00273785	118.401	1998	493	244	91	64	11	2	4	10	5	6	5
ERR188297	22049026	143	19491856	0.884	143.22	1955	1767	1685	35	47	0.903836	0.00967227	0.00339559	90.6532	1212	326	120	56	36	6	0	2	5	4	4	2
ERR188298	21699278	142	18603813	0.8573	142.51	1693	1524	1439	39	46	0.900177	0.0100811	0.00459318	81.9187	1048	279	126	27	33	6	1	0	2	2	6	0
ERR188299	29484859	145	27043290	0.9172	145.37	3457	3066	2956	54	56	0.886896	0.0115934	0.00358774	113.374	1663	553	650	92	68	12	0	14	3	11	8	4
ERR188300	22830087	146	20928423	0.9167	146.34	2019	1782	1690	37	55	0.882615	0.0120906	0.00897868	85.1474	1126	306	235	61	32	17	0	1	1	3	13	3
ERR188301	41186049	146	37497717	0.9104	146.51	3808	3342	3199	58	85	0.877626	0.0126761	0.00359066	89.1254	2188	619	288	131	78	10	2	11	8	7	6	4
ERR188302	29555509	146	27113913	0.9174	146.53	4228	3828	3661	85	82	0.905393	0.00949938	0.00365726	141.182	1992	695	908	120	67	17	2	9	6	12	10	7
ERR188303	34281755	147	31132174	0.9081	147.16	3415	3103	2949	59	95	0.908638	0.00914071	0.00708991	99.6718	1993	533	355	112	67	20	2	5	8	8	13	6
ERR188304	23718099	144	21166889	0.8924	144.17	2674	2320	2220	33	67	0.867614	0.0138715	0.00775862	109.605	1522	425	219	70	63	11	1	0	8	1	9	2
ERR188305	23273001	145	21089234	0.9062	145.07	2224	2017	1926	25	66	0.906924	0.00932979	0.00793257	95.6412	1382	376	137	47	48	9	1	7	6	4	6	3
ERR188306	16957876	145	15523815	0.9154	145.69	1474	1339	1277	26	36	0.908412	0.00916559	0.00224048	86.2546	870	223	166	36	28	6	1	7	1	1	4	2
ERR188307	22229786	144	19996421	0.8995	143.99	2688	2393	2300	40	53	0.890253	0.0112069	0.00417885	119.671	1442	400	421	63	42	8	1	7	3	6	7	1
ERR188308	5713041	146	5179256	0.9066	145.91	476	448	425	7	16	0.941176	0.00568182	0.00223214	86.4989	319	90	22	5	10	1	0	0	0	1	1	0
ERR188309	26059975	146	24008264	0.9213	146.37	2367	2096	2003	38	55	0.885509	0.011754	0.0019084	87.3033	1359	381	241	53	38	11	1	8	2	2	7	3
ERR188310	29052130	147	26675116	0.9182	146.77	3565	3266	3110	60	96	0.916129	0.00832266	0.00214329	122.436	2107	552	388	110	73	13	2	5	9	7	9	4
ERR188311	16080904	146	14645928	0.9108	146.32	1085	979	928	14	37	0.902304	0.00984307	0.0061287	66.8445	658	187	84	26	20	3	0	0	0	1	3	0
ERR188312	31200129	147	28174729	0.903	146.95	4541	4238	4045	80	113	0.933275	0.00649964	0.0023596	150.418	2257	674	1027	141	61	27	2	10	10	29	17	10
ERR188313	23235722	146	21332131	0.9181	146.45	2558	2319	2175	64	80	0.906568	0.00936924	0.00344976	108.709	1337	434	415	71	31	14	1	6	4	6	7	6
ERR188314	17557376	145	15927690	0.9072	145.54	1967	1799	1707	28	64	0.914591	0.00848956	0.0100056	112.948	1217	337	143	41	34	14	1	0	9	3	10	3
ERR188315	12534614	142	11342207	0.9049	142.86	1330	1228	1171	12	45	0.923308	0.00755108	0.00814332	108.268	787	233	140	30	27	7	0	0	2	2	6	1
ERR188316	49923416	144	43316053	0.8677	144.54	5749	5068	4844	105	119	0.881545	0.0122157	0.00394633	117.001	3129	906	681	185	112	25	2	11	9	8	15	9
ERR188317	37772158	148	34306128	0.9082	147.51	4643	4096	3921	80	95	0.882188	0.0121404	0.00610352	119.396	2324	735	760	133	87	23	2	11	9	12	13	10
ERR188318	38044212	147	34435761	0.9052	146.95	3594	3203	3042	69	92	0.891208	0.0110976	0.00593194	93.0138	2101	546	319	100	88	23	2	7	10	7	14	8
ERR188319	27526920	144	23428529	0.8511	144.16	2741	2377	2302	29	46	0.867202	0.0139213	0.00252419	101.458	1627	411	184	78	53	6	0	9	5	4	6	0
ERR188320	26807509	143	23587108	0.8799	143.2	2709	2409	2298	55	56	0.889258	0.0113212	0.00622665	102.132	1705	382	181	63	52	14	0	3	5	4	10	3
ERR188321	25520863	140	23270277	0.9118	140.86	1981	1814	1713	42	59	0.915699	0.00836925	0.00826902	77.9535	1123	336	251	53	31	10	0	1	6	3	5	4
ERR188322	27970480	141	25453720	0.91	141.84	2151	1967	1863	44	60	0.914458	0.00850395	0.00305033	77.2775	1306	353	206	45	36	6	1	1	8	5	4	2
ERR188323	20143131	145	18558138	0.9213	145.71	1933	1781	1694	34	53	0.921366	0.00775866	0.00280741	95.9687	1159	322	203	42	34	9	0	3	5	4	7	1
ERR188324	31369512	144	27898633	0.8894	144.61	3681	3321	3167	67	87	0.9022	0.00985464	0.00240891	119.038	2068	598	457	92	74	8	2	9	9	4	6	2
ERR188325	18413014	143	15621798	0.8484	143.98	1801	1626	1563	24	39	0.902832	0.00978419	0.00369004	104.085	1061	310	160	53	27	5	0	1	5	4	5	0
ERR188326	24417065	145	22760883	0.9322	145.64	2380	2145	2028	52	65	0.901261	0.00995974	0.00559441	94.2406	1233	382	406	49	47	14	2	3	5	4	11	2
ERR188327	32003017	145	27730374	0.8665	145.12	2919	2498	2446	16	36	0.855773	0.0153213	0.0020016	90.0817	1617	455	252	94	57	5	0	10	6	2	4	1
ERR188328	16927100	140	15009926	0.8867	141.15	1601	1457	1399	21	37	0.910056	0.00898484	0.00617708	97.0691	989	256	136	32	34	4	1	2	2	1	2	1
ERR188329	18993747	134	16623619	0.8752	134.14	1775	1606	1530	37	39	0.904789	0.0095664	0.00684932	96.6095	1119	284	113	49	28	8	0	0	3	2	6	1
ERR188330	30689389	144	28064301	0.9145	143.67	3676	3299	3151	65	83	0.897443	0.0103888	0.00636557	117.551	2057	568	471	99	61	18	0	14	6	5	11	6
ERR188331	21387028	145	19627888	0.9177	145.77	1504	1399	1342	11	46	0.930186	0.00682306	0.00214439	71.2761	987	240	94	30	35	3	2	1	6	1	3	0
ERR188332	29031072	144	24884722	0.8572	144.29	3460	3130	2989	69	72	0.904624	0.00958466	0.0057508	125.78	2003	541	386	100	68	10	0	4	9	9	7	2
ERR188333	29392712	146	27194069	0.9252	146.43	3768	3307	3183	56	68	0.877654	0.0126728	0.005443	121.607	1852	575	685	103	49	12	1	13	5	12	7	5
ERR188334	25792408	146	23496349	0.911	146.46	2722	2409	2306	32	71	0.885011	0.0118118	0.00332088	102.527	1643	407	216	74	47	11	1	4	3	3	8	2
ERR188335	19756200	146	18091404	0.9157	145.76	2199	1973	1888	24	61	0.897226	0.0104133	0.00861632	109.057	1299	366	188	48	48	13	1	2	4	4	9	2
ERR188336	19536807	144	14210153	0.7274	145.71	1004	913	877	11	25	0.909363	0.00906104	0.00328587	64.2498	636	167	64	28	14	3	0	0	1	0	3	0
ERR188337	30073846	144	27160511	0.9031	144.33	3777	3420	3287	63	70	0.905481	0.00948963	0.00350877	125.918	2015	594	588	120	64	13	2	9	4	11	9	4
ERR188338	38791329	146	35332377	0.9108	145.72	5089	4547	4377	78	92	0.893496	0.0108363	0.00395865	128.692	2354	792	1118	150	78	19	2	10	8	16	13	6
ERR188339	35330250	138	30292478	0.8574	138.55	3714	3325	3227	47	51	0.895261	0.0106357	0.00360902	109.763	1966	622	544	101	61	6	1	7	7	10	4	2
ERR188340	28359833	138	22408114	0.7901	139.37	2241	1938	1851	29	58	0.864793	0.0142133	0.0108359	86.4865	1307	351	160	54	43	13	0	0	7	3	10	3
ERR188341	36291915	148	33168198	0.9139	148.1	4163	3715	3567	59	89	0.892385	0.0109629	0.00323015	112.005	2278	647	551	117	75	22	2	8	7	8	11	11
ERR188342	34110925	148	30993640	0.9086	148.17	3599	3118	3004	39	75	0.866352	0.0140241	0.0035279	100.601	1950	570	388	119	52	19	1	10	5	4	11	8
ERR188343	28826421	138	25129453	0.8718	138.62	2955	2647	2524	54	69	0.89577	0.010578	0.00340008	105.335	1786	470	226	77	58	13	1	3	6	7	6	6
ERR188344	26946912	144	24805925	0.9205	143.69	2905	2576	2479	48	49	0.886747	0.0116107	0.00232919	103.846	1616	453	361	71	50	7	1	7	4	6	5	2
ERR188345	28364967	147	25631814	0.9036	147.28	3132	2773	2658	46	69	0.885377	0.0117693	0.00288496	108.186	1819	492	290	74	62	9	2	10	4	11	6	3
ERR188346	50721186	144	44358290	0.8746	144.6	4608	4029	3853	89	87	0.874349	0.0130644	0.00372301	90.8286	2626	688	395	183	93	17	2	5	12	8	8	8
ERR188347	26971664	137	23783406	0.8818	137.66	2750	2437	2343	40	54	0.886182	0.0116761	0.00574477	102.466	1556	473	250	80	57	11	1	3	5	1	9	2
ERR188348	24648745	144	21725180	0.8814	144.61	2257	1983	1930	19	34	0.8786	0.0125613	0.00403429	91.2766	1369	354	129	52	60	5	0	7	5	2	4	1
ERR188349	31399476	145	28551759	0.9093	145.13	3512	3118	2966	69	83	0.887813	0.0114876	0.00288647	109.205	1881	607	437	90	59	14	1	8	7	14	8	6
ERR188350	14176289	144	10695229	0.7544	145.41	1191	1115	1061	14	40	0.936188	0.00619649	0.00538117	104.252	788	203	67	23	24	5	0	2	2	1	4	1
ERR188351	26523756	146	24257373	0.9146	146.11	2528	2220	2120	37	63	0.878165	0.0126126	0.00585586	91.5186	1531	390	152	75	42	14	2	6	6	2	6	7
ERR188352	26980928	145	24532743	0.9093	145.07	2561	2288	2195	39	54	0.893401	0.0108471	0.00437063	93.2631	1516	423	211	49	49	16	1	9	4	10	11	4
ERR188353	30849899	148	27428518	0.8891	147.47	2659	2370	2285	29	56	0.891313	0.0110855	0.00421941	86.4064	1626	415	178	66	58	14	2	5	4	2	7	6
ERR188354	43542626	144	38126398	0.8756	144.65	4333	3738	3597	63	78	0.862682	0.0144705	0.00401284	98.0423	2284	730	466	144	78	13	2	7	4	10	8	5
ERR188355	26552643	145	24362249	0.9175	145.6	2145	1920	1796	48	76	0.895105	0.0106534	0.0104167	78.8105	1296	331	147	71	44	15	0	5	4	7	10	4
ERR188356	21909127	144	19667967	0.8977	143.95	2592	2319	2210	46	63	0.894676	0.0107021	0.00862441	117.907	1402	412	380	56	50	11	0	5	2	1	6	5
ERR188357	18023366	145	16536869	0.9175	145.34	2607	2407	2299	41	67	0.923283	0.00755373	0.00498546	145.554	1408	487	378	60	45	9	1	3	4	12	6	2
ERR188358	35301376	146	31756810	0.8996	146.15	2817	2413	2312	29	72	0.856585	0.0152206	0.0124327	75.9837	1625	419	205	82	52	19	1	4	1	5	14	5
ERR188359	17687629	145	16088516	0.9096	145.67	1892	1711	1621	43	47	0.904334	0.00961692	0.0105202	106.349	1155	288	170	53	32	4	0	3	2	4	4	0
ERR188360	28201054	147	25735224	0.9126	147.52	3723	3351	3216	49	86	0.900081	0.010092	0.00775888	130.211	1873	557	714	96	54	29	2	7	5	14	16	12
ERR188361	23868964	145	21552366	0.9029	144.81	2892	2582	2473	47	62	0.892808	0.0109147	0.00503486	119.801	1604	486	344	68	58	8	1	2	5	6	5	3
ERR188362	24877956	144	22164669	0.8909	144.05	2892	2626	2473	66	87	0.908022	0.00920861	0.00456969	118.477	1792	441	237	71	51	16	0	4	5	9	10	6
ERR188363	36270675	146	32194983	0.8876	146.41	4257	3773	3645	71	57	0.886305	0.0116618	0.00185529	117.192	2214	641	661	148	60	18	1	10	8	12	9	8
ERR188364	28970203	146	26332342	0.9089	146.13	3017	2688	2570	49	69	0.890951	0.0111269	0.00223214	102.08	1838	460	227	72	72	7	1	1	5	5	5	2
ERR188365	31888671	143	28325807	0.8883	143.77	3614	3213	3048	81	84	0.889043	0.011346	0.00497977	113.43	2044	545	436	87	62	12	1	5	9	12	8	4
ERR188366	19880689	145	18121549	0.9115	145.32	2015	1862	1767	28	67	0.924069	0.00746997	0.00644468	102.751	1258	338	166	49	30	8	1	3	6	3	6	2
ERR188367	23621615	144	21257597	0.8999	144.47	2415	2144	2032	59	53	0.887785	0.0114908	0.00606343	100.858	1363	377	254	85	42	7	1	7	6	2	3	3
ERR188368	42329835	141	38096979	0.9	141.81	3528	3073	2939	59	75	0.871032	0.0134603	0.0022779	80.6626	2016	540	301	114	68	13	1	12	4	4	9	3
ERR188369	23807367	146	21457192	0.9013	145.89	2196	1946	1870	19	57	0.886157	0.011679	0.0061665	90.6922	1313	388	122	62	39	6	1	11	3	1	4	2
ERR188370	35350250	146	32341292	0.9149	146.34	4345	3851	3706	60	85	0.886306	0.0116617	0.00389509	119.074	2423	683	471	125	89	17	2	11	8	22	5	12
ERR188371	30646926	147	27551356	0.899	146.78	3237	2923	2774	65	84	0.902997	0.00976581	0.00171057	106.093	1966	510	279	75	70	4	1	7	6	5	4	0
ERR188372	32551242	146	30090813	0.9244	146.3	4063	3672	3509	73	90	0.903766	0.00968013	0.00245098	122.031	2154	694	612	110	57	11	2	12	6	14	6	5
ERR188373	21990893	145	19708469	0.8962	144.87	2238	2049	1954	32	63	0.91555	0.00838547	0.00390434	103.965	1278	406	245	55	43	9	0	1	4	8	4	5
ERR188374	19017028	145	17305330	0.91	145.72	1806	1579	1515	22	42	0.874308	0.0130693	0.00759975	91.2436	1060	269	141	46	40	13	1	3	6	0	10	3
ERR188375	28363875	147	25501697	0.8991	146.86	2756	2422	2347	21	54	0.87881	0.0125366	0.00412882	94.9741	1617	427	214	67	66	9	2	10	7	3	6	3
ERR188376	24967225	145	22690493	0.9088	145.2	2839	2632	2502	48	82	0.927087	0.00714977	0.00265957	115.996	1627	469	373	80	52	13	2	5	5	6	9	4
ERR188377	7132807	146	6430558	0.9015	146.21	586	555	532	6	17	0.947099	0.00507781	0.0036036	86.3067	408	89	30	13	14	1	0	0	0	0	1	0
ERR188378	47844045	143	44036154	0.9204	143.65	5426	4721	4529	91	101	0.87007	0.0135757	0.00444821	107.207	2462	784	1165	191	80	16	1	10	3	9	10	6
ERR188379	19047228	146	17275037	0.907	146.14	2381	2194	2085	38	71	0.921462	0.0077484	0.00227894	127.004	1381	404	291	56	40	8	0	5	5	4	5	2
ERR188380	22545512	146	20710191	0.9186	145.96	2389	2199	2112	39	48	0.920469	0.00785481	0.00318327	106.18	1469	376	220	69	53	5	0	1	2	4	4	1
ERR188381	19245993	145	17577721	0.9133	145.17	1948	1729	1663	31	35	0.887577	0.0115148	0.00809717	98.3631	1166	299	164	47	33	10	1	2	4	3	8	2
ERR188382	23032239	144	20444965	0.8877	144.13	2613	2341	2232	54	55	0.895905	0.0105627	0.00299018	114.503	1526	418	262	76	35	11	1	4	4	4	9	1
ERR188383	24171883	146	22090988	0.9139	146.3	2087	1913	1828	42	43	0.916627	0.00826878	0.00575013	86.5964	1290	326	172	65	47	9	0	2	0	2	7	1
ERR188384	35467391	146	32799520	0.9248	146.48	3951	3502	3353	65	84	0.886358	0.0116557	0.00256996	106.77	2138	614	548	114	69	6	0	6	4	3	5	1
ERR188385	28298044	146	25907224	0.9155	146.41	3096	2776	2638	61	77	0.896641	0.0104794	0.00360231	107.152	1789	531	268	96	54	18	2	7	7	4	10	7
ERR188386	23046116	145	20047691	0.8699	145.66	2734	2409	2336	24	49	0.881127	0.0122646	0.00747198	120.163	1583	431	252	69	54	6	1	5	6	2	5	1
ERR188387	15766390	133	14180916	0.8994	134.11	1397	1330	1262	23	45	0.95204	0.00457963	0.00225564	93.788	943	235	77	36	25	6	1	1	3	3	4	2
ERR188388	29962512	144	26348956	0.8794	144.75	3512	3125	2982	64	79	0.889806	0.0112582	0.00256	118.601	1971	606	363	92	64	6	2	2	13	6	2	3
ERR188389	24100931	146	22054622	0.9151	145.96	2020	1856	1756	36	64	0.918812	0.00803292	0.00269397	84.1547	1284	322	140	60	39	4	1	0	4	2	3	1
ERR188390	17577446	134	15731653	0.895	134.25	1575	1418	1358	28	32	0.900317	0.0100654	0.00282087	90.1367	976	240	130	24	33	5	0	2	6	2	4	1
ERR188391	24637034	145	22453603	0.9114	145.18	3160	2899	2774	53	72	0.917405	0.00818464	0.00137979	129.111	1640	539	542	97	46	13	1	3	5	13	8	5
ERR188392	20779145	145	19076263	0.918	145.56	1598	1468	1385	31	52	0.918648	0.00805053	0.00476839	76.9543	989	270	125	37	32	9	1	1	0	4	5	3
ERR188393	35037816	140	29907532	0.8536	141.79	3223	2883	2772	46	65	0.894508	0.0107212	0.00520291	96.3971	1606	525	554	111	40	22	3	6	5	11	13	9
ERR188394	33163671	146	30175621	0.9099	146.15	3475	3092	2953	64	75	0.889784	0.0112607	0.00614489	102.467	2062	545	298	98	61	11	0	6	6	5	6	4
ERR188395	53024935	144	47573004	0.8972	144.71	6339	5621	5386	130	105	0.886733	0.0116123	0.00462551	118.155	2936	966	1349	193	102	25	3	15	8	24	18	7
ERR188396	26277461	138	22855296	0.8698	138.91	2601	2344	2253	33	58	0.901192	0.00996742	0.00170648	102.558	1548	438	220	67	46	10	0	6	6	3	6	4
ERR188397	38573308	147	34878660	0.9042	147.39	3898	3448	3299	70	79	0.884556	0.0118646	0.00667053	98.857	2262	647	310	113	73	20	2	9	5	7	13	6
ERR188398	24094582	143	22040273	0.9147	143.31	2371	2119	2038	40	41	0.893716	0.0108113	0.00519113	96.1422	1412	365	226	58	43	4	2	1	5	3	3	1
ERR188399	27367312	146	25355303	0.9265	145.94	3309	2977	2791	93	93	0.899668	0.0101383	0.0040309	117.411	1650	612	517	103	64	12	0	7	4	8	6	5
ERR188400	35051885	143	30927746	0.8823	144.01	3978	3502	3362	54	86	0.880342	0.0123566	0.00428327	113.232	2263	617	398	107	73	17	1	6	13	7	13	3
ERR188401	33333775	143	30813478	0.9244	143.47	4198	3768	3595	71	102	0.89757	0.0103744	0.00159236	122.284	2245	685	585	121	95	9	2	11	7	8	6	3
ERR188402	22277772	143	19769827	0.8874	143.74	2900	2622	2521	37	64	0.904138	0.00963872	0.00190694	132.626	1786	440	230	70	69	9	2	10	2	4	7	1
ERR188403	28446556	147	26052632	0.9158	146.78	4017	3714	3522	85	107	0.924571	0.00741665	0.00242326	142.558	1929	629	958	102	63	14	2	6	2	9	8	5
ERR188404	27256730	146	24573079	0.9015	146.15	3360	3072	2944	50	78	0.914286	0.00852273	0.0016276	125.015	1935	529	412	93	58	12	1	8	7	17	8	3
ERR188405	30815498	138	26545525	0.8614	138.58	3180	2845	2727	50	68	0.894654	0.0107046	0.00421793	107.174	1766	529	382	74	55	8	2	10	11	8	5	3
ERR188406	43824738	147	39679748	0.9054	147.56	4814	4276	4058	97	121	0.888243	0.011438	0.00491113	107.763	2430	767	766	167	77	31	3	13	8	14	19	11
ERR188407	4568863	145	4140500	0.9062	145.64	316	301	280	4	17	0.952532	0.00453035	0.00332226	72.6965	231	47	9	2	9	2	0	0	0	1	2	0
ERR188408	34383722	147	31059251	0.9033	147.45	3248	2815	2712	31	72	0.866687	0.0139835	0.00461812	90.6332	1820	514	309	83	63	10	1	5	7	3	7	3
ERR188409	30177134	145	27541091	0.9126	145.65	3289	2969	2837	49	83	0.902706	0.00979822	0.00572583	107.803	1892	495	388	86	64	12	2	12	8	10	9	3
ERR188410	25965779	146	23660593	0.9112	146.38	2802	2523	2406	53	64	0.900428	0.010053	0.00237812	106.633	1485	482	424	65	44	7	0	4	7	5	4	3
ERR188411	26302804	142	24330125	0.925	141.94	2539	2359	2215	57	87	0.929106	0.00693668	0.00423908	96.958	1525	411	280	66	44	10	0	5	10	8	7	3
ERR188412	23006874	145	21076496	0.9161	145.33	2294	2148	2026	44	78	0.936356	0.00617911	0.00232775	101.914	1440	384	194	63	43	12	1	2	4	5	9	3
ERR188413	26519503	138	22012208	0.83	138.98	2344	2158	2032	49	77	0.920648	0.00783554	0.00231696	98.0365	1476	407	162	56	43	7	0	2	3	2	5	1
ERR188414	28898399	149	26449291	0.9153	148.55	2773	2518	2419	25	74	0.908042	0.00920644	0.00158856	95.201	1698	438	210	81	58	11	1	9	7	5	8	3
ERR188415	24068873	146	22101798	0.9183	146.11	3144	2845	2733	51	61	0.904898	0.00955424	0.00140598	128.723	1623	552	496	89	52	9	0	5	4	15	7	2
ERR188416	17449598	146	15974804	0.9155	145.97	1759	1616	1501	52	63	0.918704	0.00804455	0.00309406	101.159	1005	301	202	56	38	5	1	2	3	3	4	1
ERR188417	18795467	146	17189844	0.9146	146.42	2184	2013	1917	40	56	0.921703	0.00772253	0.00248385	117.104	1320	336	218	64	43	11	1	11	4	5	6	3
ERR188418	31422680	145	26658190	0.8484	145.06	4029	3606	3451	67	88	0.895011	0.010664	0.00305047	135.268	2511	613	279	83	76	19	0	8	8	9	11	6
ERR188419	35119261	144	31242037	0.8896	144.65	4206	3735	3590	64	81	0.888017	0.011464	0.00455154	119.55	2342	690	477	96	82	14	1	13	8	12	9	3
ERR188420	31121507	147	28310563	0.9097	147.45	4550	4058	3897	71	90	0.891868	0.011022	0.0036964	143.339	2237	766	788	145	74	10	2	8	8	20	5	4
ERR188421	22920687	145	20163538	0.8797	145.13	2876	2610	2507	54	49	0.90751	0.00926506	0.0045977	129.442	1732	480	243	73	53	8	1	4	8	8	5	3
ERR188422	24758962	145	22279119	0.8998	144.92	1754	1548	1507	16	25	0.882554	0.0120977	0.00452196	69.4821	1066	263	130	46	27	4	1	5	3	3	4	0
ERR188423	25948161	145	23766157	0.9159	145.46	3268	2989	2827	79	83	0.914627	0.00848566	0.00200736	125.767	1754	545	495	96	55	15	1	9	7	12	9	6
ERR188424	19644642	143	17798509	0.906	143.2	2312	2084	1974	44	66	0.901384	0.00994591	0.00383877	117.088	1244	376	339	58	36	15	1	2	6	7	10	5
ERR188425	36140338	144	31215961	0.8637	144.08	5037	4523	4341	76	106	0.897955	0.010331	0.00442184	144.894	2619	792	834	127	86	28	1	11	9	16	18	10
ERR188426	27593331	145	25039759	0.9075	145.37	2465	2238	2142	35	61	0.907911	0.0092209	0.00223414	89.3779	1363	415	334	57	42	7	0	11	3	6	5	2
ERR188427	80767018	142	72677740	0.8998	142.09	6755	5859	5635	120	104	0.867358	0.0139025	0.00273084	80.6162	3016	997	1416	233	114	27	2	24	8	22	13	12
ERR188428	35796313	143	20676444	0.5776	143.54	2182	2005	1919	32	54	0.918882	0.00802539	0.00349127	96.9703	1416	316	171	43	41	6	1	0	3	8	4	2
ERR188429	34378440	144	28349003	0.8246	146.55	3324	2973	2854	39	80	0.894404	0.010733	0.00302725	104.871	1952	535	314	83	54	13	1	10	4	7	5	8
ERR188430	36443150	148	33340999	0.9149	148.5	3498	3070	2940	59	71	0.877644	0.012674	0.00521173	92.0788	2053	530	265	111	80	7	1	10	8	5	5	2
ERR188431	27011862	143	23366491	0.865	143.93	2650	2382	2286	42	54	0.898868	0.0102282	0.00377834	101.941	1485	457	322	59	41	4	0	1	8	5	2	2
ERR188432	55319936	145	49286339	0.8909	145.64	6745	5903	5623	130	150	0.875167	0.0129672	0.00525157	119.769	3205	1025	1270	209	117	23	3	16	10	25	15	7
ERR188433	19086817	146	17104575	0.8961	146.15	1434	1296	1254	9	33	0.903766	0.00968013	0.00154321	75.7692	881	247	94	32	29	7	0	6	0	0	5	2
ERR188434	21885887	146	20112413	0.919	145.93	2306	2093	2018	29	46	0.907632	0.00925162	0.00430005	104.065	1374	341	268	42	43	8	1	11	3	2	5	3
ERR188435	23698263	146	21425862	0.9041	146.04	2629	2396	2300	38	58	0.911373	0.00884049	0.00375626	111.827	1591	451	221	66	40	5	1	9	7	5	3	1
ERR188436	16719157	142	14724355	0.8807	142.6	1733	1547	1467	25	55	0.892672	0.0109302	0.0103426	105.064	1014	275	165	48	29	9	0	2	3	2	7	2
ERR188437	49501411	143	43502156	0.8788	143.79	4641	4054	3900	74	80	0.873519	0.0131632	0.00518007	93.1908	2709	715	354	143	96	13	2	11	7	4	8	5
ERR188438	17659217	141	15969008	0.9043	141.25	1763	1635	1538	41	56	0.927396	0.00711704	0.00122324	102.386	1011	324	201	53	29	5	1	4	4	3	3	2
ERR188439	20770284	142	11734142	0.5649	143.3	1018	954	909	14	31	0.937132	0.00609872	0.00733753	81.3012	645	186	73	20	16	10	1	0	1	2	8	1
ERR188440	27166018	145	24874367	0.9156	145.43	2561	2260	2178	32	50	0.882468	0.0121078	0.00221239	90.8566	1508	391	230	59	53	7	1	6	1	4	4	3
ERR188441	13782731	146	12408442	0.9003	146.34	1447	1350	1304	15	31	0.932965	0.00653199	0.00296296	108.797	968	231	73	32	30	8	0	2	5	1	5	2
ERR188442	16694634	140	15180767	0.9093	140.75	1740	1608	1522	45	41	0.924138	0.00746269	0.00248756	105.924	1121	276	119	41	36	6	0	4	4	1	4	1
ERR188443	24170038	146	22131960	0.9157	146.14	2285	2048	1951	38	59	0.89628	0.0105202	0.00439453	92.5359	1402	342	177	57	44	7	3	7	6	3	5	1
ERR188444	23208390	146	20953530	0.9028	146.01	2679	2394	2305	42	47	0.893617	0.0108225	0.00501253	114.253	1493	458	291	73	48	8	2	10	6	5	6	1
ERR188445	15580471	131	13524675	0.8681	133.7	1177	1036	975	14	47	0.880204	0.0123728	0.0212355	76.6007	708	209	61	25	19	8	1	0	2	3	8	0
ERR188446	30721163	145	25776042	0.839	145.21	3901	3446	3329	35	82	0.883363	0.0120034	0.00232153	133.69	2162	649	427	105	70	9	3	4	10	7	4	4
ERR188447	46658030	147	42405212	0.9089	146.91	4894	4254	4064	96	94	0.869228	0.013677	0.00329102	100.318	2288	741	930	177	79	14	1	10	6	8	6	8
ERR188448	25493397	146	23475607	0.9209	146.01	2790	2493	2405	37	51	0.893548	0.0108303	0.00320899	106.195	1462	450	421	80	50	8	2	5	7	8	6	2
ERR188449	26307838	144	23558905	0.8955	144.35	2755	2463	2355	49	59	0.894011	0.0107777	0.00730816	104.546	1542	431	334	72	51	12	0	10	6	5	9	2
ERR188450	22145861	137	19383831	0.8753	137.6	2680	2436	2332	34	70	0.908955	0.00910584	0.0045156	125.672	1568	477	242	75	44	11	2	5	8	4	10	1
ERR188451	20544276	142	18307979	0.8911	142.57	2208	2024	1931	38	55	0.916667	0.00826446	0.00444664	110.553	1321	342	235	57	46	9	0	2	5	7	6	3
ERR188452	35210528	146	31544620	0.8959	146.34	3311	2923	2819	46	58	0.882815	0.0120673	0.00342114	92.6624	1782	542	412	100	64	7	1	5	1	9	6	1
ERR188453	29926003	147	26704898	0.8924	146.7	2056	1781	1719	17	45	0.866245	0.0140371	0.00505334	66.6919	1178	339	137	60	46	9	0	7	3	2	7	2
ERR188454	24034359	145	22020061	0.9162	145.74	2239	2008	1916	35	57	0.896829	0.0104582	0.0059761	91.1896	1321	356	218	58	36	6	0	4	4	5	5	1
ERR188455	27332420	145	24906158	0.9112	145.41	4794	4454	4267	77	110	0.929078	0.00693963	0.00269421	178.831	2215	795	1164	129	67	25	2	19	6	32	18	6
ERR188456	15177194	146	13956410	0.9196	146.11	1816	1615	1557	13	45	0.889317	0.0113144	0.0117647	115.717	1112	309	107	34	36	4	1	4	4	4	4	0
ERR188457	28800786	138	22083717	0.7668	138.97	3001	2687	2563	53	71	0.895368	0.0106235	0.00632676	121.673	1652	467	396	80	52	11	2	11	8	8	10	1
ERR188458	26642387	143	24186989	0.9078	143.46	2376	2118	2036	25	57	0.891414	0.0110739	0.00519358	87.5677	1473	364	150	61	49	5	1	5	6	4	5	0
ERR188459	32567660	147	29433666	0.9038	147.07	4205	3717	3561	62	94	0.883948	0.0119353	0.00618779	126.284	2256	622	582	119	84	18	2	16	9	9	12	4
ERR188460	34411055	144	24816482	0.7212	144.96	3204	2845	2725	57	63	0.887953	0.0114715	0.00210896	114.642	1817	515	358	74	63	6	1	7	2	2	4	1
ERR188461	35088408	144	30940794	0.8818	144.19	4087	3658	3482	76	100	0.895033	0.0106616	0.00273373	118.226	2354	638	433	124	71	15	2	5	10	6	10	4
ERR188462	28784820	145	26441548	0.9186	145.71	2455	2230	2138	33	59	0.90835	0.00917244	0.00986547	84.337	1322	406	360	62	51	14	1	5	2	7	11	3
ERR188463	29572493	146	26151557	0.8843	146.55	2655	2373	2240	60	73	0.893785	0.0108034	0.00632111	90.7403	1392	460	359	85	42	12	2	10	5	6	8	4
ERR188464	22880866	143	20277235	0.8862	143.12	2462	2216	2109	39	68	0.900081	0.0100919	0.00676895	109.285	1533	376	181	56	43	14	0	1	3	9	10	3
ERR188465	25216313	146	22901910	0.9082	146.23	2930	2625	2520	37	68	0.895904	0.0105628	0.00533333	114.619	1656	509	326	68	43	12	2	1	4	4	7	4
ERR188466	24339248	145	22385016	0.9197	145.64	2678	2399	2267	61	71	0.895818	0.0105726	0.00500208	107.17	1387	453	410	74	42	9	1	7	7	9	7	2
ERR188467	29068367	145	25955440	0.8929	145.46	3160	2851	2755	23	73	0.902215	0.009853	0.00350754	109.842	1789	545	336	90	59	13	3	7	3	6	9	4
ERR188468	24667339	146	22608536	0.9165	146.17	2672	2415	2312	47	56	0.903817	0.00967438	0.00496894	106.818	1557	454	246	72	57	10	2	5	7	5	8	2
ERR188469	38597473	144	34787909	0.9013	143.99	4713	4264	4044	97	123	0.904732	0.00957274	0.0032833	122.571	2787	768	469	106	87	18	1	8	7	13	13	4
ERR188470	25669714	143	23193091	0.9035	143.82	2828	2540	2419	50	71	0.898161	0.0103078	0.00590551	109.515	1688	455	245	68	61	9	0	2	9	3	6	2
ERR188471	20640194	146	18723643	0.9071	145.87	1988	1786	1728	17	41	0.89839	0.010282	0.0055991	95.3874	1140	328	212	50	35	7	1	8	4	1	5	2
ERR188472	33502081	146	30798289	0.9193	146.49	3465	3038	2916	54	68	0.876768	0.0127775	0.00592495	98.6418	2052	513	260	98	71	18	2	12	7	5	12	6
ERR188473	25898687	141	23576652	0.9103	141.78	2863	2636	2489	71	76	0.920713	0.00782867	0.00493171	111.806	1431	498	563	60	42	22	1	4	3	12	16	6
ERR188474	29318040	146	23215499	0.7919	146.41	2196	2011	1920	40	51	0.915756	0.00836309	0.00099453	86.6232	1377	367	143	59	45	7	1	4	5	3	4	3
ERR188475	30538950	146	27868102	0.9125	146.5	2869	2570	2465	38	67	0.895783	0.0105766	0.00466926	92.2201	1715	448	243	72	62	11	0	9	3	7	8	2
ERR188476	32104274	145	28585386	0.8904	145.43	3230	2826	2715	55	56	0.874923	0.0129962	0.004954	98.8617	1929	449	279	80	66	7	1	10	2	3	6	0
ERR188477	24618128	143	20422403	0.8296	143.8	2820	2575	2453	48	74	0.913121	0.0086496	0.00116505	126.087	1697	480	234	76	65	6	0	2	11	4	3	2
ERR188478	30747474	145	28290946	0.9201	145.16	3822	3458	3311	65	82	0.904762	0.00956938	0.00173511	122.23	1978	625	644	93	67	11	2	12	8	18	9	2
ERR188479	28141854	145	23808445	0.846	144.94	3679	3306	3184	54	68	0.898614	0.0102568	0.00453721	138.858	2092	619	393	102	65	14	1	2	11	7	11	3
ERR188480	23185233	143	21202277	0.9145	143.33	2603	2393	2283	48	62	0.919324	0.00797781	0.0029252	112.865	1537	446	280	57	49	8	2	4	6	4	6	2
ERR188481	22821408	146	20700679	0.9071	145.94	2985	2756	2644	40	72	0.923283	0.00755377	0.00145138	133.136	1645	521	436	72	52	11	2	2	4	11	7	4
ERR188482	6476772	146	5943485	0.9177	146.46	460	407	387	8	12	0.884783	0.0118383	0.014742	68.4783	272	80	27	11	10	6	0	0	0	1	4	2
