# Supplementary material for: The landscape of the A-to-I RNA editome from 462 human genomes
Source: Sci Rep. 2018 Aug 13;8:12069. doi: 10.1038/s41598-018-30583-7 (PMC6089959; doi:10.1038/s41598-018-30583-7)
Supplement: Supplementary file 2 — Supplementary tables [file 41598_2018_30583_MOESM2_ESM.zip › S3_Table.xlsx]

## Sheet: Sheet1
Table S3. Fisher’s exact test of the ratios of private-to-population sites between populations. Two sided p-value is given in the table.
	YRI	CEU	FIN	GBR	TSI
YRI		2.2e-16	3.579e-08	0.3013	2.2e-16
CEU	2.2e-16		3.226e-05	2.2e-16	0.3361
FIN	3.579e-08	3.226e-05		2.777e-11	2.128e-07
GBR	0.3013	2.2e-16	2.777e-11		2.2e-16
TSI	2.2e-16	0.3361	2.128e-07	2.2e-16
