# Supplementary material for: The landscape of the A-to-I RNA editome from 462 human genomes
Source: Sci Rep. 2018 Aug 13;8:12069. doi: 10.1038/s41598-018-30583-7 (PMC6089959; doi:10.1038/s41598-018-30583-7)
Supplement: Supplementary file 2 — Supplementary tables [file 41598_2018_30583_MOESM2_ESM.zip › S4_Table.xlsx]

## Sheet: Sheet1
Table S4. Number of RNA editing sites common in one population (population 1) and rare in another population (population 2).
Population1 population2	CEU	FIN	GBR	TSI	YRI
CEU		4	3	8	20
FIN	25		2	11	32
GBR	27	8		10	37
TSI	11	4	0		14
YRI	35	17	15	27
