# Supplementary material for: The landscape of the A-to-I RNA editome from 462 human genomes
Source: Sci Rep. 2018 Aug 13;8:12069. doi: 10.1038/s41598-018-30583-7 (PMC6089959; doi:10.1038/s41598-018-30583-7)
Supplement: Supplementary file 2 — Supplementary tables [file 41598_2018_30583_MOESM2_ESM.zip › S5_Table.xlsx]

## Sheet: Sheet1
Table S5. Pearson correlation coefficients of mean editing levels between populations.
	CEU	FIN	GBR	TSI	YRI
CEU	1	0.9751	0.975786	0.976963	0.957404
FIN	0.9751	1	0.979503	0.982248	0.964207
GBR	0.975786	0.979503	1	0.982508	0.964399
TSI	0.976963	0.982248	0.982508	1	0.96481
YRI	0.957404	0.964207	0.964399	0.96481	1
