# Supplementary material for: The landscape of the A-to-I RNA editome from 462 human genomes
Source: Sci Rep. 2018 Aug 13;8:12069. doi: 10.1038/s41598-018-30583-7 (PMC6089959; doi:10.1038/s41598-018-30583-7)
Supplement: Supplementary file 2 — Supplementary tables [file 41598_2018_30583_MOESM2_ESM.zip › S6_Table.xlsx]

## Sheet: Sheet1
Table S6. The cis-edQTL editing sites and their associated SNPs in five populations.
Chr	Position	Location of A-to-I editing sites	CEU	FIN	GBR	TSI	YRI
chr1	28207118	intronic	0	0	0	chr1:28202493	0
chr1	204524357	UTR3	0	chr1:204518457	0	0	0
chr1	155285353	intronic	0	0	0	chr1:155347809	0
chr1	28825370	UTR3	0	0	0	0	chr1:28825424
chr1	220231487	UTR3	0	chr1:220162517	chr1:220345494	chr1:220234381	0
chr1	7978272	UTR3	0	0	0	0	chr1:7907468
chr1	36067817	UTR3	chr1:36093342	0	chr1:36044299	0	0
chr1	220231275	UTR3	0	0	chr1:220345494	chr1:220053995	0
chr1	36067925	UTR3	0	0	chr1:36044299	chr1:35964984	0
chr1	9988107	downstream	chr1:9840122	0	0	0	0
chr1	28825331	UTR3	0	0	0	0	chr1:28825424
chr1	150594025	UTR3	0	0	0	0	chr1:150489768
chr1	1661410	ncRNA_intronic	chr1:1599387	chr1:1601052	chr1:1596500	chr1:1596500	0
chr1	9162361	UTR3	0	0	0	0	chr1:9001025
chr1	28662199	UTR3	0	chr1:28585742	chr1:28600651	chr1:28656575	0
chr1	6282383	UTR3	0	0	chr1:6231327	0	0
chr1	225974748	intronic	chr1:226134467	0	0	0	0
chr1	119693495	ncRNA_exonic	0	0	0	chr1:119813320	0
chr1	38327584	UTR3	0	0	0	0	chr1:38327586
chr1	1660957	ncRNA_intronic	chr1:1601052	chr1:1599981	chr1:1599981	chr1:1596500	0
chr1	70905509	UTR3	0	0	0	0	chr1:70876035
chr1	1661492	ncRNA_intronic	0	chr1:1601052	chr1:1596500	0	0
chr1	10517691	UTR3	0	chr1:10438067	0	0	0
chr1	10044367	ncRNA_exonic	0	0	0	chr1:10158086	0
chr1	33149443	UTR3	0	chr1:33140330	chr1:33054351	0	0
chr1	53289759	UTR3	chr1:53159262	0	0	0	0
chr1	38327457	UTR3	chr1:38256669	0	chr1:38327447	0	0
chr1	36067886	UTR3	0	0	0	chr1:35964984	chr1:36046777
chr1	225974746	intronic	chr1:226134467	0	0	0	0
chr1	3730327	UTR3	0	0	0	0	chr1:3642921
chr1	204524840	UTR3	0	0	0	0	chr1:204523263
chr1	9988690	downstream	0	chr1:9995812	0	0	0
chr1	201487087	ncRNA_intronic	0	0	0	0	chr1:201539989
chr1	1660958	ncRNA_intronic	chr1:1600156	chr1:1599981	chr1:1599981	chr1:1596500	0
chr1	1661471	ncRNA_intronic	0	chr1:1590521	0	0	0
chr1	1660887	ncRNA_intronic	0	0	chr1:1596500	0	0
chr1	220231330	UTR3	0	0	chr1:220345494	0	chr1:220232078
chr1	19586458	UTR3	0	0	chr1:19703813	0	0
chr1	28661576	UTR3	0	0	chr1:28600651	chr1:28662017	0
chr1	220231982	UTR3	0	0	0	chr1:220306446	0
chr1	85397491	intronic	0	0	chr1:85313004	0	0
chr1	70905515	UTR3	0	0	0	0	chr1:70904553
chr1	89649463	UTR3	0	0	0	0	chr1:89606484
chr1	179044216	UTR3	0	0	0	0	chr1:179053240
chr1	67874825	UTR3	chr1:67689903	0	0	0	0
chr1	1595586	UTR3	chr1:1601015	0	0	0	0
chr1	201488869	ncRNA_exonic	0	0	0	0	chr1:201537457
chr1	220231263	UTR3	chr1:220234950	0	chr1:220345494	0	0
chr1	9163334	UTR3	0	0	0	chr1:9086001	chr1:9188318
chr1	207943187	intronic	0	0	chr1:208029926	0	0
chr1	9162362	UTR3	0	0	0	0	chr1:9001025
chr1	19585553	UTR3	chr1:19585545	chr1:19585903	0	chr1:19585903	chr1:19585933
chr1	204524533	UTR3	0	0	0	0	chr1:204402738
chr1	70905519	UTR3	0	0	0	0	chr1:70876035
chr1	109606172	downstream	0	0	chr1:109551602	0	0
chr1	100490274	UTR3	0	0	0	0	chr1:100523620
chr10	70519147	ncRNA_exonic	0	chr10:70576140	0	0	0
chr10	114209727	intronic	0	chr10:114351353	0	0	0
chr10	103547635	intronic	0	0	chr10:103485360	0	0
chr10	75536292	downstream	0	0	chr10:75578298	0	0
chr10	75536194	downstream	0	0	chr10:75578298	chr10:75663454	chr10:75469548
chr10	51733362	ncRNA_intronic	0	0	0	0	chr10:51776842
chr10	12868057	UTR3	0	0	0	chr10:12831223	0
chr10	101992793	ncRNA_intronic	0	0	0	0	chr10:101925253
chr10	14947727	intronic	0	0	0	0	chr10:14954242
chr10	70520501	intronic	0	0	0	0	chr10:70464634
chr11	77780072	UTR3	chr11:77818380	0	0	0	0
chr11	61617864	intronic	0	0	chr11:61678427	0	0
chr11	108236596	UTR3	0	chr11:108281254	0	0	0
chr11	62507195	intergenic	0	0	chr11:62500185	0	0
chr11	93468796	UTR3	0	0	chr11:93451223	0	0
chr11	31452789	UTR3	0	0	0	0	chr11:31504697
chr11	88055583	UTR3	0	0	chr11:88060626	0	0
chr12	64844149	UTR3	0	0	0	chr12:64750252	0
chr12	98942695	UTR3	0	0	chr12:98909409	0	chr12:98943159
chr12	109180424	UTR3	0	0	0	0	chr12:109178973
chr12	6994714	intronic	0	0	chr12:6967169	0	0
chr12	98999478	UTR3	0	chr12:98839257	0	0	0
chr12	51324163	UTR3	0	0	0	0	chr12:51258946
chr12	98942885	UTR3	0	0	chr12:98909409	0	0
chr12	27574506	ncRNA_intronic	chr12:27516384	0	0	0	0
chr12	51324467	UTR3	0	0	0	0	chr12:51187330
chr12	123896344	UTR3	0	0	0	chr12:123856467	0
chr12	98942824	UTR3	0	0	0	0	chr12:98949953
chr12	98943103	UTR3	0	0	0	chr12:99117111	0
chr12	27576469	ncRNA_intronic	0	0	0	0	chr12:27598142
chr12	120899075	UTR3	chr12:120904037	chr12:120945987	chr12:120896007	0	0
chr12	9872115	intronic	0	0	0	0	chr12:9725764
chr12	120899011	UTR3	0	chr12:120886980	chr12:120896007	chr12:120893627	chr12:120855368
chr12	44181683	UTR3	0	0	0	0	chr12:44126890
chr13	20247023	UTR3	0	0	chr13:20239187	0	0
chr13	111552314	intronic	0	chr13:111403022	0	0	0
chr13	33098997	intronic	0	0	0	chr13:33093258	0
chr13	21948502	UTR3	chr13:21837357	chr13:21888854	chr13:21897989	chr13:21981382	0
chr13	45605009	ncRNA_intronic	0	0	chr13:45434590	0	0
chr13	45604640	ncRNA_intronic	0	chr13:45672623	0	0	0
chr14	20835050	UTR3	0	chr14:20883347	0	0	0
chr14	50051382	intronic	0	0	chr14:50043287	0	0
chr14	55527788	intronic	0	chr14:55553634	0	0	0
chr14	20835465	UTR3	0	0	0	chr14:20662152	0
chr14	35495629	intronic	0	chr14:35392083	0	0	0
chr14	53109823	UTR3	chr14:53043836	0	0	0	0
chr14	102814324	downstream	0	0	0	0	chr14:102656091
chr14	20834435	UTR3	0	chr14:20662594	0	chr14:20815185	0
chr14	21928851	UTR3	0	0	0	chr14:22003337	0
chr14	75202402	UTR3	chr14:75213534	0	chr14:75100261	chr14:75188827	0
chr14	23302266	intronic	0	0	chr14:23484125	0	0
chr14	50793844	ncRNA_intronic	0	0	0	chr14:50795926	0
chr14	92584787	intronic	0	0	chr14:92513917	0	0
chr14	62262612	UTR3	0	0	0	0	chr14:62335429
chr14	20918028	intronic	0	0	0	0	chr14:20885533
chr14	20835906	UTR3	0	chr14:20877996	0	0	0
chr15	65441934	UTR3	0	0	0	0	chr15:65509868
chr15	102285239	ncRNA_intronic	0	0	chr15:102305673	0	0
chr15	34524064	UTR3	0	0	0	chr15:34548034	0
chr15	50996452	UTR3	0	chr15:50886446	0	0	0
chr15	85185205	UTR3	0	0	0	chr15:85155961	0
chr15	93437168	ncRNA_intronic	0	0	0	chr15:93464055	0
chr15	41597647	ncRNA_exonic	chr15:41588223	0	0	0	0
chr15	41591342	ncRNA_exonic	0	0	0	chr15:41618068	chr15:41557630
chr15	50658828	ncRNA_exonic	chr15:50695739	0	0	0	0
chr15	50658991	ncRNA_exonic	chr15:50782576	chr15:50720593	0	0	0
chr15	50652905	ncRNA_exonic	chr15:50823530	0	0	0	0
chr15	64447136	UTR3	0	chr15:64451740	0	0	0
chr16	29681560	UTR3	chr16:29682139	0	0	0	0
chr16	15795035	intronic	chr16:15794385	chr16:15794385	chr16:15794385	chr16:15794385	chr16:15794385
chr16	29680268	UTR3	chr16:29680256	chr16:29680256	chr16:29683587	chr16:29680256	chr16:29680256
chr16	75632231	ncRNA_intronic	0	0	0	chr16:75620275	0
chr16	29679639	UTR3	0	0	chr16:29647798	0	0
chr16	29680796	UTR3	chr16:29623505	0	0	0	0
chr16	15795044	intronic	0	0	0	chr16:15709017	0
chr16	48388258	UTR3	0	0	chr16:48425642	chr16:48346563	0
chr16	15794372	intronic	chr16:15795048	chr16:15795048	chr16:15820863	chr16:15795048	chr16:15795048
chr16	29679638	UTR3	chr16:29623505	0	0	0	0
chr16	22296860	UTR3	0	0	chr16:22383028	0	0
chr16	23475282	UTR3	0	0	0	chr16:23548856	0
chr16	29678844	UTR3	chr16:29718189	chr16:29732257	chr16:29748138	0	0
chr16	29679990	UTR3	chr16:29679989	0	chr16:29680256	0	0
chr16	89754098	intronic	0	0	chr16:89772727	0	0
chr16	29680034	UTR3	chr16:29680389	chr16:29680389	chr16:29677845	chr16:29680389	chr16:29672766
chr16	81063028	ncRNA_intronic	0	0	0	chr16:81074686	0
chr16	29680322	UTR3	0	0	0	0	chr16:29751510
chr16	81063036	ncRNA_intronic	0	0	chr16:81261081	0	0
chr16	29681460	UTR3	0	chr16:29713332	0	0	0
chr16	27461985	ncRNA_intronic	0	chr16:27631409	0	0	0
chr16	29680031	UTR3	chr16:29680389	chr16:29691196	chr16:29677845	chr16:29680389	chr16:29650766
chr16	29679886	UTR3	0	chr16:29684535	0	0	0
chr16	29680366	UTR3	0	chr16:29691196	0	0	0
chr16	29680348	UTR3	0	0	0	0	chr16:29751510
chr16	57090315	ncRNA_intronic	0	chr16:57152604	0	0	0
chr16	29680946	UTR3	0	chr16:29654704	0	0	0
chr16	9200237	ncRNA_exonic	0	0	0	0	chr16:9231586
chr16	15794373	intronic	0	chr16:15807677	0	chr16:15795048	0
chr16	29680732	UTR3	0	0	chr16:29694541	0	0
chr16	46832320	UTR3	chr16:46644530	0	0	0	0
chr16	89629906	UTR3	chr16:89586995	0	chr16:89654670	0	chr16:89630311
chr16	50139294	ncRNA_intronic	0	0	0	chr16:50144175	0
chr17	37918139	UTR3	0	0	0	0	chr17:37903841
chr17	37917311	UTR3	0	0	0	0	chr17:37918106
chr17	42877204	UTR3	0	0	0	chr17:42999702	0
chr17	4930742	UTR3	0	0	0	0	chr17:4912636
chr17	37918086	UTR3	0	0	0	0	chr17:37996636
chr17	41370448	ncRNA_intronic	0	0	0	0	chr17:41295489
chr17	42877116	UTR3	0	chr17:42935321	0	chr17:42999702	0
chr17	73940888	ncRNA_intronic	0	0	0	chr17:73866624	0
chr17	42877148	UTR3	0	0	0	chr17:42999702	0
chr17	73886004	UTR3	chr17:73954402	0	0	chr17:73885161	0
chr17	18175396	intergenic	0	0	0	0	chr17:18302192
chr17	57279264	UTR3	0	0	0	0	chr17:57094781
chr17	46941678	UTR3	0	0	0	0	chr17:46896956
chr17	420897	UTR3	chr17:418637	0	0	0	0
chr17	42877163	UTR3	0	chr17:42935321	0	chr17:42901884	0
chr17	57279185	UTR3	chr17:57280784	0	0	0	0
chr17	18177375	UTR3	0	0	0	0	chr17:17992655
chr17	42877256	UTR3	0	chr17:42935321	0	chr17:42901884	0
chr17	3579118	intronic	0	0	chr17:3591628	0	0
chr17	45566179	intergenic	0	0	chr17:45543300	0	0
chr17	4930504	UTR3	0	0	0	0	chr17:4958732
chr17	42877235	UTR3	0	chr17:42935321	0	chr17:42999702	0
chr17	57279068	UTR3	chr17:57185510	0	0	0	0
chr17	41370518	ncRNA_intronic	0	0	0	chr17:41224948	0
chr17	71171708	ncRNA_intronic	0	0	0	0	chr17:70990294
chr17	2321772	UTR3	0	0	0	0	chr17:2383144
chr17	35837670	UTR3	0	0	0	0	chr17:35840526
chr17	79527657	intronic	0	chr17:79592768	0	0	0
chr17	37915525	UTR3	0	chr17:37917011	0	0	0
chr18	29652079	ncRNA_intronic	0	0	0	chr18:29702620	0
chr18	47919605	UTR3	0	0	0	0	chr18:48068119
chr19	1033457	intronic	0	0	0	0	chr19:1100161
chr19	5909783	UTR3	0	chr19:5714583	0	0	0
chr19	13884199	ncRNA_exonic	0	0	0	chr19:13844875	0
chr19	13884346	ncRNA_exonic	0	0	chr19:13815771	chr19:13888851	chr19:13890345
chr19	28301487	ncRNA_intronic	0	chr19:28342552	0	0	0
chr19	58372365	UTR3	0	0	chr19:58242988	0	0
chr19	39982430	downstream	chr19:40027464	0	0	0	0
chr19	39983251	intergenic	0	0	0	chr19:39907979	0
chr19	55900648	UTR3	0	0	0	chr19:55818665	0
chr19	59078408	ncRNA_intronic	0	0	0	0	chr19:59013910
chr19	18479129	UTR3	0	0	0	chr19:18456581	0
chr19	39358724	downstream	0	chr19:39385524	0	0	0
chr19	11560920	intronic	0	0	0	chr19:11760318	0
chr19	13883388	ncRNA_exonic	0	0	0	0	chr19:13855956
chr19	1586624	intronic	0	0	0	0	chr19:1630806
chr19	58825872	ncRNA_intronic	0	0	0	0	chr19:58939973
chr19	7760741	intronic	chr19:7758315	0	0	0	0
chr19	21302045	UTR3	0	0	0	0	chr19:21258938
chr19	13883381	ncRNA_exonic	0	0	0	0	chr19:14016447
chr19	46053171	UTR3	0	0	0	0	chr19:46056410
chr19	58355069	intronic	0	0	chr19:58492855	0	0
chr19	11043739	intergenic	chr19:11113387	0	0	0	0
chr19	7085983	UTR3	0	0	0	0	chr19:7110663
chr19	13884084	ncRNA_exonic	0	0	0	0	chr19:13976469
chr19	11560427	intronic	0	chr19:11492132	0	0	0
chr19	19897157	ncRNA_intronic	chr19:20083471	0	0	0	0
chr19	42375584	UTR3	0	0	0	0	chr19:42409227
chr19	35830236	intronic	0	0	0	0	chr19:35831482
chr19	19018996	intronic	0	0	0	0	chr19:19092334
chr19	1587591	intronic	0	0	chr19:1437080	0	0
chr19	1590376	intronic	0	0	0	0	chr19:1540038
chr19	16661443	UTR3	chr19:16836372	0	0	0	0
chr19	7759225	intronic	0	0	0	chr19:7754055	0
chr19	58354433	intronic	chr19:58458516	0	0	0	0
chr19	19792403	UTR3	0	0	chr19:19751083	0	0
chr19	39359055	downstream	0	0	0	chr19:39420832	0
chr19	39982591	intergenic	0	0	0	0	chr19:40076044
chr19	19793798	UTR3	0	0	0	0	chr19:19777173
chr19	7760441	intronic	0	0	chr19:7574308	0	0
chr19	13884418	ncRNA_exonic	0	0	0	chr19:13943673	0
chr19	58372763	UTR3	0	0	0	chr19:58532235	0
chr19	53383696	UTR3	0	0	0	0	chr19:53425492
chr19	13883892	ncRNA_intronic	0	0	chr19:13815771	chr19:13883592	0
chr19	38897063	intronic	0	0	chr19:39036585	0	0
chr19	36261214	ncRNA_intronic	0	chr19:36234170	0	0	0
chr2	203743918	UTR3	chr2:203791393	0	0	chr2:203658208	0
chr2	24223159	UTR3	0	0	chr2:24302532	0	0
chr2	223424435	UTR3	0	0	chr2:223444660	0	0
chr2	172178990	UTR3	0	0	0	0	chr2:172185398
chr2	224621774	intronic	0	0	0	0	chr2:224584872
chr2	128603035	UTR3	chr2:128577389	0	0	0	0
chr2	206987340	UTR3	0	0	0	chr2:206987363	chr2:206987363
chr2	204168233	UTR3	0	0	0	0	chr2:204180232
chr2	202082736	UTR3	0	0	0	0	chr2:202159965
chr2	179299291	ncRNA_intronic	chr2:179220877	0	chr2:179171605	0	0
chr2	223424234	UTR3	0	0	0	chr2:223367908	0
chr2	114468124	intergenic	0	0	0	0	chr2:114393034
chr2	37331077	UTR3	0	chr2:37400004	0	0	0
chr2	202083873	UTR3	0	0	0	0	chr2:202086400
chr2	99812897	UTR3	chr2:99803790	chr2:99786501	0	chr2:99824172	0
chr2	172178753	UTR3	0	0	chr2:172365386	chr2:172170004	0
chr2	37327702	UTR3	0	chr2:37327684	chr2:37327684	0	0
chr2	128603584	UTR3	0	0	chr2:128615925	0	0
chr2	113962807	UTR3	0	0	chr2:114054172	0	0
chr2	114226747	intronic	0	0	0	chr2:114148194	0
chr2	128951009	UTR3	0	chr2:128967361	0	0	0
chr2	217366580	UTR3	0	chr2:217369544	0	0	0
chr2	216808951	UTR3	chr2:216859191	0	0	0	0
chr2	202031969	ncRNA_exonic	0	0	chr2:201976625	0	0
chr2	216808952	UTR3	0	0	0	0	chr2:216834345
chr2	128601426	UTR3	chr2:128600385	chr2:128600385	chr2:128584780	chr2:128584300	0
chr2	128601464	UTR3	chr2:128599992	chr2:128595834	chr2:128617679	0	chr2:128548586
chr2	231032763	downstream	chr2:230840735	0	0	0	0
chr2	203744550	UTR3	0	0	chr2:203756147	0	0
chr20	49497649	UTR3	chr20:49403005	0	0	0	0
chr20	3849095	UTR3	0	0	0	0	chr20:4004184
chr20	49497568	UTR3	0	0	0	chr20:49360682	0
chr20	3850355	UTR3	0	0	0	chr20:3905048	0
chr20	49497677	UTR3	chr20:49611307	0	0	0	0
chr20	3201328	intronic	0	0	chr20:3183085	0	0
chr20	49497071	UTR3	0	0	0	chr20:49360682	0
chr20	49494486	UTR3	chr20:49458841	0	0	0	0
chr20	44752751	intronic	0	0	0	0	chr20:44787478
chr20	48560675	intronic	0	0	0	chr20:48645798	0
chr20	18468468	UTR3	0	0	0	0	chr20:18597946
chr21	34637225	ncRNA_exonic	0	chr21:34538216	chr21:34765086	chr21:34639913	chr21:34586676
chr21	45644475	UTR3	0	chr21:45475213	0	0	0
chr21	34637221	ncRNA_exonic	0	chr21:34538216	chr21:34765086	0	chr21:34639433
chr21	34965112	intronic	0	0	chr21:34979201	0	0
chr21	42819758	intronic	0	0	chr21:42651868	0	0
chr21	45644415	UTR3	0	chr21:45606525	0	0	0
chr21	45644421	UTR3	0	0	chr21:45638504	0	0
chr21	34636384	ncRNA_exonic	chr21:34553926	chr21:34538216	chr21:34765086	chr21:34614312	chr21:34724917
chr21	42820606	intronic	0	0	0	0	chr21:42812355
chr21	42820715	intronic	0	0	0	chr21:42811635	0
chr21	44267010	intronic	0	0	0	0	chr21:44281281
chr21	34636253	ncRNA_exonic	0	chr21:34683669	chr21:34765086	chr21:34614312	chr21:34508214
chr21	45643901	UTR3	chr21:45622188	0	0	0	0
chr22	26120957	UTR3	0	chr22:26299266	0	0	0
chr22	18572730	UTR3	0	0	0	chr22:18765590	0
chr22	45590359	UTR3	0	0	0	0	chr22:45463758
chr22	36884056	UTR3	0	0	chr22:37009706	0	0
chr22	39416035	UTR3	chr22:39414699	chr22:39414699	chr22:39414904	chr22:39414904	chr22:39414699
chr22	36883922	UTR3	0	0	0	chr22:36831985	0
chr22	36884544	UTR3	0	0	chr22:36705529	0	0
chr22	39414876	UTR3	0	0	0	0	chr22:39416514
chr22	39449092	UTR3	chr22:39449503	chr22:39427150	chr22:39432125	chr22:39448993	chr22:39449503
chr22	18572675	UTR3	chr22:18508258	0	0	chr22:18547699	0
chr22	20052926	ncRNA_intronic	0	0	0	0	chr22:19907828
chr22	39415891	UTR3	0	chr22:39414934	0	0	0
chr22	44567156	UTR3	0	0	0	0	chr22:44568913
chr22	36662206	UTR3	0	chr22:36649840	0	chr22:36608101	0
chr22	36057225	UTR3	0	0	0	0	chr22:36027038
chr22	36662337	UTR3	0	0	0	chr22:36662654	0
chr22	39449505	UTR3	0	0	chr22:39448993	0	0
chr22	39414912	UTR3	0	0	chr22:39415780	chr22:39415780	chr22:39415780
chr22	38751676	intronic	0	chr22:38739370	0	0	0
chr22	39475562	intronic	0	0	0	chr22:39383687	0
chr22	36662872	UTR3	chr22:36669415	0	0	0	chr22:36617585
chr3	49398423	nonsynonymous	chr3:49381858	0	0	0	0
chr3	156258286	UTR3	0	0	chr3:156258287	chr3:156245976	0
chr3	10192811	UTR3	0	0	chr3:10109060	0	0
chr3	156258295	UTR3	0	chr3:156392216	0	0	0
chr3	38567324	UTR3	0	0	0	chr3:38575712	chr3:38677153
chr3	44791480	UTR3	chr3:44771603	0	0	0	0
chr3	45721922	ncRNA_intronic	0	0	0	chr3:45701541	0
chr3	183209036	UTR3	0	0	0	0	chr3:183201672
chr3	101487418	UTR3	0	0	0	chr3:101467798	0
chr3	45722100	ncRNA_intronic	0	0	0	0	chr3:45722212
chr3	52448919	intronic	0	0	0	0	chr3:52392773
chr3	197611208	UTR3	chr3:197426240	0	0	0	0
chr3	40577603	UTR3	0	0	chr3:40539295	0	0
chr3	122332947	intronic	0	0	0	0	chr3:122372929
chr3	122330939	intronic	0	0	chr3:122329673	0	0
chr3	45722283	ncRNA_intronic	chr3:45632242	0	0	0	0
chr3	14986453	ncRNA_exonic	0	chr3:14978154	chr3:14986435	chr3:15019471	0
chr3	45722381	ncRNA_intronic	0	0	chr3:45743619	0	0
chr3	49460933	UTR3	0	0	0	0	chr3:49447618
chr3	45722047	ncRNA_intronic	0	0	chr3:45743619	0	0
chr3	197613131	UTR3	0	0	0	0	chr3:197620088
chr3	10192642	UTR3	0	0	chr3:10383510	0	0
chr3	15113777	UTR3	0	0	chr3:15174430	0	0
chr3	141668881	UTR3	chr3:141501563	0	0	0	0
chr3	101543453	ncRNA_intronic	0	0	chr3:101611039	0	0
chr3	14986137	ncRNA_exonic	0	0	chr3:14977599	0	0
chr4	17803019	UTR3	0	0	chr4:17838853	chr4:17758709	chr4:17615500
chr4	128958127	UTR3	0	0	0	0	chr4:128947964
chr4	371879	intronic	0	0	chr4:558124	0	0
chr4	772528	ncRNA_intronic	0	0	0	0	chr4:661995
chr4	153544977	UTR3	0	0	0	chr4:153588045	0
chr4	371886	intronic	0	0	chr4:436296	0	0
chr4	128957764	UTR3	0	0	chr4:128834774	0	0
chr4	2940026	nonsynonymous	0	0	0	0	chr4:2940027
chr5	138618538	ncRNA_exonic	0	chr5:138723059	chr5:138598779	chr5:138608682	chr5:138609650
chr5	156905397	UTR3	0	0	0	chr5:156983299	0
chr5	131808375	ncRNA_exonic	0	0	chr5:131912982	0	0
chr5	138620225	intronic	0	0	chr5:138598779	chr5:138608682	chr5:138613935
chr5	134236635	UTR3	chr5:134414237	0	0	0	0
chr5	180262080	ncRNA_exonic	chr5:180218117	0	0	0	0
chr5	125961246	UTR3	0	0	0	0	chr5:125908737
chr5	130537220	UTR3	0	0	chr5:130574678	0	0
chr5	121362904	UTR3	0	0	0	chr5:121249771	0
chr5	130537801	UTR3	0	0	chr5:130417361	0	0
chr5	134236578	UTR3	0	0	0	chr5:134258846	0
chr5	179267404	UTR3	0	0	0	chr5:179401874	0
chr6	53157537	intronic	0	0	0	0	chr6:53353199
chr6	10759411	UTR3	chr6:10817574	0	0	0	0
chr6	42856110	UTR3	0	0	0	chr6:42839267	0
chr6	166735945	intronic	0	0	0	chr6:166903942	0
chr6	74134848	UTR3	chr6:74134849	chr6:74134849	chr6:74134849	chr6:74134849	chr6:74134849
chr6	150046559	UTR3	0	0	chr6:149888264	0	0
chr6	42998195	downstream	chr6:42893121	0	0	0	0
chr6	150046673	UTR3	0	0	chr6:150034563	0	0
chr6	42856116	UTR3	chr6:42854585	chr6:42738603	0	chr6:42844416	0
chr6	71298643	UTR3	0	0	0	chr6:71298545	0
chr6	27090750	ncRNA_exonic	0	0	chr6:27241057	0	0
chr6	71298639	UTR3	0	0	0	chr6:71298545	0
chr6	42856051	UTR3	0	0	0	chr6:42736539	0
chr6	44417835	UTR3	0	0	0	chr6:44421122	0
chr6	71299034	UTR3	0	0	0	chr6:71099043	0
chr6	71298642	UTR3	0	0	0	chr6:71298545	0
chr6	150046545	UTR3	0	chr6:149888264	0	chr6:150106403	0
chr6	109785887	UTR3	0	0	0	chr6:109879642	0
chr7	128101029	ncRNA_intronic	0	0	chr7:128030156	0	0
chr7	44872739	intronic	0	0	0	chr7:44819145	0
chr7	20178393	UTR3	0	0	chr7:20267861	0	0
chr7	74296504	intergenic	0	0	0	chr7:74387314	0
chr7	5517078	ncRNA_intronic	chr7:5622261	0	0	0	0
chr7	55527057	intergenic	0	0	0	0	chr7:55726812
chr7	44872899	intronic	chr7:44851411	chr7:44872977	chr7:44872900	chr7:44872900	chr7:44872900
chr7	102185963	intronic	0	0	0	0	chr7:102330042
chr7	55525394	intergenic	chr7:55480790	0	0	0	0
chr7	74997589	intergenic	0	0	0	0	chr7:75106612
chr7	55521986	intergenic	0	chr7:55522017	0	0	0
chr7	128102169	ncRNA_intronic	0	0	chr7:127933177	0	0
chr7	99172900	UTR3	0	0	0	chr7:99177693	0
chr7	55525418	intergenic	0	0	0	chr7:55555266	0
chr7	92086476	UTR3	chr7:92082767	chr7:92082767	chr7:92203769	0	0
chr7	128102242	ncRNA_intronic	0	0	0	chr7:128087772	0
chr7	156765465	UTR3	0	0	0	0	chr7:156958553
chr7	90015267	UTR3	0	0	0	0	chr7:90028975
chr7	20177664	UTR3	chr7:20219883	chr7:20178175	chr7:20185175	chr7:20178175	0
chr7	17384354	UTR3	chr7:17434178	0	chr7:17365811	chr7:17410086	0
chr7	152343829	UTR3	0	chr7:152248770	0	0	0
chr7	128102161	ncRNA_intronic	0	chr7:127932124	0	0	0
chr7	44841928	UTR3	0	0	chr7:44841924	0	0
chr7	90015268	UTR3	chr7:89997098	0	0	0	0
chr7	17384437	UTR3	0	0	chr7:17365811	0	0
chr7	44872421	intronic	chr7:44833065	chr7:44872977	chr7:44873125	chr7:44873125	chr7:44910849
chr7	20177525	UTR3	0	0	chr7:20200723	chr7:20108568	0
chr7	44873098	intronic	chr7:44927433	chr7:44857401	0	0	0
chr8	10964335	intronic	0	0	0	chr8:11127505	0
chr8	41401382	ncRNA_intronic	0	0	chr8:41376670	0	0
chr8	144738107	UTR3	0	chr8:144723882	0	0	0
chr8	1730491	UTR3	0	chr8:1632809	0	0	0
chr8	101316345	intronic	0	0	chr8:101215569	0	0
chr8	6500872	ncRNA_intronic	chr8:6631619	0	0	0	0
chr8	11701295	UTR3	0	0	0	0	chr8:11567923
chr9	36216898	UTR3	0	0	0	0	chr9:36202100
chr9	131069370	UTR3	0	0	0	chr9:131116693	0
chr9	37503313	UTR3	0	0	0	0	chr9:37514575
chr9	6718487	ncRNA_exonic	0	0	0	0	chr9:6803875
chr9	80886746	UTR3	0	chr9:80898645	0	0	0
chr9	132676250	intronic	0	0	chr9:132576058	0	0
chr9	131067719	UTR3	0	0	0	0	chr9:131025374
chr9	139335597	UTR3	chr9:139335599	chr9:139335599	chr9:139335599	chr9:139335599	chr9:139335599
chr9	132685603	intronic	chr9:132562579	0	0	0	0
chr9	131068107	UTR3	0	0	0	0	chr9:131158508
